# Supplementary material for: Barriers that limit the implementation of thermal fogging for the control of dengue in Colombia: a study of mixed methods
Source: BMC Public Health. 2019 May 30;19:669. doi: 10.1186/s12889-019-7029-1 (PMC6543676; doi:10.1186/s12889-019-7029-1)
Supplement: Supplementary file 3 — Database. Results of the variables included in the study. (XLSX 287 kb) [file 12889_2019_7029_MOESM3_ESM.xlsx]

## Sheet: TBL_PEOPLE
CODE	DATE	NEIGHBORHOOD	COMMUNE	DATE_OF_BIRTH	AGE	ADDRESS	GENDER	EDUCATIONAL_LEVEL	OCUPATION	STAY_AT_HOME	YEARS	MONTHS	OFFICIAL_ID	OFFICIAL_POLITE	OFFICIAL_DENGUE_INFO	OFFICIAL_EXPLAIN	OFFICIAL_PROCEDIM	FUMIGATION_ACCEPTED	THINK_FUMIGATION	MAIN_REASON	KILL_MOSQUITOES	CONTROL	PROTECTS	FREE	TRUST	AFFECT_PEOPLE	AFFECT_PET	DAMAGE_DWELING	BAD_SMELL	DAMAGE_ENVIROMENT	INSTITUTION	PREVIOUS_VISITS	LAST_FUMIGATION	HOW_MANY_LAST_YEAR	ACCEPT_THERMALFOG	INHABITANS	ROOMS	STRATUM	MOSQUICOUGH_AT_HOME	DRINK_EAT_WATER_FOOD	LIVING_NEAR_STREAMS	LACK_CLEANLINESS	BITE	CONTACT_SICK_PERSON	GARBAGE_DWELLING	NOT_KNOW	OTHER	WHICH	NOT_APPLY
1001	2017-05-08	ALFONSO LÓPEZ	5	1958-04-28	59	CALLE 92 N° 71A-5	0	3	1	1	55		0	1	1	1	0	0	1	4	1	1	1	1	1	1	1	0	1	0	1	1	4	1	3	9	6	3	1	0	0	0	1	0	0	0	0		0
1002	2017-05-08	ALFONSO LÓPEZ	5	1979-04-07	38	CALLE 91A N° 71A-06	0	7	5	1	22		1	1	1	1	1	1	1	1	1	1	0	1	1	0	0	0	1	0	1	1	6	0	2	8	6	3	1	0	0	0	1	0	0	0	0		0
1003	2017-05-08	ALFONSO LÓPEZ	5	1964-10-30	52	CALLE 91 N°71B-02	0	7	1	1	52		0	1	0	1	1	1	1	1	1	1	1	1	1	1	1	0	1	0	1	1	5	99	2	4	5	3	1	0	0	0	1	0	0	0	0		0
1004	2017-05-08	ALFONSO LÓPEZ	5	1993-06-11	23	CALLE 92 N°71A-108	1	7	3	1	23		1	1	0	1	1	1	1	1	1	1	1	1	1	2	2	0	0	2	1	1	7	99	2	6	4	3	1	0	0	0	1	0	0	0	0		0
1005	2017-05-08	ALFONSO LÓPEZ	5	1966-05-03	51	CALLE 92 N° 71A-60	0	3	1	1	33		1	1	0	1	0	1	1	4	2	1	1	1	1	0	2	0	1	0	1	1	4	1	2	3	4	3	1	0	0	0	1	0	0	0	0		0
1006	2017-05-08	ALFONSO LÓPEZ	5	1981-04-26	36	CALLE 92 71A 83	0	4	1	1	36		1	1	1	1	1	1	1	1	1	2	1	1	1	0	2	0	0	2	1	1	5	99	2	9	5	3	1	0	0	0	1	0	0	0	0		0
1007	2017-05-09	LOS MANGOS	8	1974-12-15	42	CALLE 57DD N° 23-16 2P	1	5	4	3	2		1	1	1	1	1	1	1	1	1	2	1	1	1	0	1	0	1	0	1	1	4	1	2	6	3	2	1	0	0	0	1	0	0	0	0		0
1008	2017-05-09	LOS MANGOS	8	1955-10-09	61	CALLE 57DD N°23A-36	0	5	3	1	31		1	1	1	1	1	1	1	4	0	0	0	1	1	0	0	0	0	0	1	1	4	2	2	3	5	2	1	0	0	1	1	0	0	0	0		0
1009	2017-05-09	LOS MANGOS	8	1980-03-06	37	CALLE 57E N° 23B-65	0	5	3	1	3		1	1	0	1	1	1	1	4	1	1	1	1	1	0	0	0	0	0	1	1	4	2	2	5	4	2	1	0	0	0	1	0	0	0	0		0
1010	2017-05-10	MOSCU	2	1943-04-23	74	CARRERA 48A N° 101-31 APT.2	1	2	6	1	49		1	1	1	1	1	0	1	1	1	1	1	1	1	1	0	0	0	0	1	1	6	0	2	2	4	2	1	0	0	0	1	0	0	0	0		0
1011	2017-05-10	MOSCU	2	1938-12-05	78	CARRERA 48A N° 101-03	0	2	1	1	25		1	1	1	1	1	0	1	1	1	1	1	1	1	0	0	0	0	0	1	2		99	2	5	3	2	1	0	0	0	0	0	0	0	1	FLU	1
1012	2017-05-10	MOSCU	2	1972-01-19	45	CARRERA 48A N° 101-04	1	3	4	1	5		1	1	1	1	1	0	1	1	1	1	1	1	1	1	2	0	1	2	1	0		0	1	3	3	2	0	0	0	0	1	0	0	0	0		0
1013	2017-05-10	MOSCU	2	1946-08-07	70	CARRERA 48A N° 101-09 APTO. 2	0	2	1	1	8		1	1	1	1	1	0	1	1	1	1	1	1	1	1	1	0	1	1	4	1	7	0	3	6	4	2	0	0	0	0	1	0	0	0	0		0
1014	2017-05-10	MOSCU	2	1960-02-15	57	CALLE 101 N° 48-18	0	5	1	1	50		1	1	1	1	1	0	1	1	1	1	1	1	1	0	0	0	1	0	1	0		0	3	2	4	2	1	0	0	0	1	0	0	0	0		0
1015	2017-05-10	MOSCU	2	1968-06-06	48	CARRERA 48A N° 101-51	0	5	1	2	20		1	1	0	1	1	1	1	1	0	1	1	1	1	0	0	0	1	0	1	1	2	1	2	2	3	2	1	0	0	0	0	0	0	0	1	CONTACT WITH STAGNANT WATER	1
1016	2017-05-10	MOSCU	2	1972-07-09	44	CALLE 101 N° 48-52 APTO 202	1	5	3	1	21		1	1	1	1	1	1	1	3	1	1	1	1	1	0	1	0	1	0	1	1	5	0	2	4	4	2	0	0	0	0	1	0	0	0	0		0
1017	2017-05-10	MOSCU	2	1998-06-12	18	CARRERA 48 N° 100-55 APTO. 2	1	5	5	1	18		0	1	0	1	1	1	1	1	1	1	1	1	1	0	0	0	1	1	1	1	5	0	2	4	3	2	1	0	0	0	1	0	0	0	0		0
1018	2017-05-12	CASTILLA	5	1965-06-03	51	CALLE 95 Nº 69-25	0	2	1	1	8		1	1	1	1	1	1	1	4	1	1	1	1	1	1	1	0	1	0	1	1	2	3	2	4	3	3	1	0	0	1	0	0	0	0	0		1
1019	2017-05-12	CASTILLA	5	1978-07-28	38	CARRERA 70 Nº 94-45	1	5	5	1	38		1	1	1	0	1	1	1	1	1	1	1	1	1	0	1	0	1	1	4	1	6	0	2	7	4	3	0	0	0	1	0	0	0	0	0		1
1021	2017-05-15	BELÉN RINCÓN	16	1983-07-21	33	CALLE 2 N° 79-121 INT 115	0	5	1	1	33		1	1	1	1	1	1	1	1	1	1	1	1	1	0	0	0	1	0	1	0		0	1	6	3	2	0	0	0	0	1	0	0	0	0		0
1022	2017-05-15	BELÉN RINCÓN	16	1962-07-13	54	CARRERA 80A N° 1-11	0	4	1	1	49		1	1	1	1	1	1	1	1	1	1	1	1	1	0	0	0	0	0	1	1	6	0	2	6	7	1	1	0	0	0	1	0	0	0	0		0
1023	2017-05-16	13 DE NOVIEMBRE	8	1943-09-21	73	CALLE 57A 19 32	0	5	1	1	40		0	1	0	1	1	1	1	4	1	1	1	1	1	0	0	0	1	0	1	1	4	3	2	6	4	1	1	0	0	0	0	0	0	1	0		1
1024	2017-05-16	13 DE NOVIEMBRE	8	1980-11-13	36	CARRERA 19 57 18	0	5	3	1	30		1	1	1	1	1	1	1	1	1	1	1	1	1	0	0	0	0	0	1	1	3	3	2	2	4	1	1	0	0	0	1	0	0	0	0		0
1025	2017-05-16	13 DE NOVIEMBRE	8	1974-12-16	42	CALLE 57 59 42 P 2	0	2	3	1	12		1	1	1	1	1	1	1	4	1	1	1	1	1	1	1	0	0	0	4	1	7	2	2	3	3	1	1	0	0	0	0	0	0	0	1	CLIMATE CHANGE	1
1026	2017-05-17	ALFONSO LÓPEZ	5	1968-04-10	49	CALLE 91 72A 54 P1	0	5	3	1	49		0	1	1	1	0	0	1	2	1	1	1	1	0	2	1	0	1	0	1	1	5	0	3	2	4	2	1	0	0	0	1	0	0	0	0		0
1027	2017-05-17	ALFONSO LÓPEZ	5	1954-04-23	63	CALLE 91 72 28 P 1	0	3	6	1	30		1	1	1	1	1	1	1	1	1	1	1	1	1	1	1	0	1	0	1	1	5	0	2	4	2	3	1	0	0	0	1	0	0	0	0		0
1028	2017-05-17	ALFONSO LÓPEZ	5	1977-09-24	39	CARRERA 72A 91 23	0	4	1	1	8		1	1	0		1	1	1	1	1	1	1	1	2	0	2	0	0	0	4	1	2	1	2	7	6	2	1	0	0	0	1	0	0	0	0		0
1029	2017-05-17	ALFONSO LÓPEZ	5	1969-04-09	48	CALLE 91 72A 26 P3	0	4	4	1	20		1	1	0	1	1	1	1	1	1	1	1	1	1	0	0	0	0	0	1	1	2	1	2	3	5	2	1	0	0	0	1	0	0	0	0		0
1030	2017-05-17	ALFONSO LÓPEZ	5	1958-10-06	58	CALLE 91 72A 32 P 1	0	5	1	1	50		1	1	0	1	1	1	1	1	1	1	1	1	1	0	1	0	1	0	1	1	2	1	2	3	5	2	1	0	0	0	1	0	0	0	0		0
1031	2017-05-19	LA PIÑUELA	4	1955-09-05	61	CARRERA 50A N° 87 - 96 P2	0	4	1	1	40		1	1	1	1	1	1	1	1	1	1	1	1	1	1	0	0	0	0	1	0			1	6	5	3	1	0	0	0	1	0	0	0	0		0
1032	2017-05-19	LA PIÑUELA	4	1965-07-21	51	CARRERA 50A N° 87-68 INT. 301	0	5	1	1	45		1	1	1	1	1	1	1	1	1	1	1	1	1	0	0	0	0	0	1	1	4	2	2	4	5	3	1	0	0	0	1	0	0	0	0		0
1033	2017-05-19	LA PIÑUELA	4	1972-06-27	44	CARRERA 50A N° 87-52 P.3	0	5	1	1	18		1	1	1	1	1	1	1	1	2	1	1	1	1	0	0	0	0	0	1	1	4	1	2	3	4	3	1	0	0	0	1	0	0	0	0		0
1034	2017-05-19	LA PIÑUELA	4	1969-09-21	47		1	5	4	1	47		1	1	1	1	1	1	1	2	0	1	1	1	1	0	0	0	0	0	1	1	6	0	2	3	6	3	1	0	0	0	1	0	0	0	0		0
1035	2017-05-19	LA PIÑUELA	4	1936-12-06	80	CARRERA 50A 80 12 PISO 2	0	7	6	1	38	0	0	1	1	1	1	1	1	1	1	1	1	1	1	0	0	0	0	0	1	0			2	2	4	3	1	0	0	0	1	0	0	0	0		0
1036	2017-05-22	LA ESMERALDA	4	1970-11-27	46	CARRERA 45A 85 142 INT 302	0	7	3	1	6		0	1	1	1	1	1	1	1	1	1	1	1	1	1	1	0	0	1	1	1	5	0	2	3	3	3	0	0	0	0	1	0	0	0	0		0
1037	2017-05-22	LA ESMERALDA	4	1968-04-02	49	CARRERA 45A 85 68	0	3	1	1	20		1	1	1	1	1	1	1	1	1	1	1	1	1	0	0	0	0	0	5	1	5	0	2	5	4	3	1	0	0	0	1	0	0	0	0		0
1038	2017-05-23	NUEVA VILLA DE LA IGUANA	7	1991-06-11	25	CALLE 59 66A 72 INT 101	1	7	3	1	12		1	1	1	0	0	1	1	2	0	1	1	1	1	1	0	0	1	0	1	1	7	0	2	6	1	1	1	0	0	0	0	0	0	1	0		1
1039	2017-05-23	NUEVA VILLA DE LA IGUANA	7	1957-02-17	60	CALLE 59 66A 60 INT 118	0	1	1	1	48		1	1	0	1	1	1	1	1	1	1	1	1	1	0	0	0	1	0	1	1	6	0	2	1	2	1	1	0	0	0	0	0	0	1	0		1
1040	2017-05-23	NUEVA VILLA DE LA IGUANA	7	1978-05-18	39	CALLE 59 162 INT 202	0	3	1	1	15		1	1	1	1	1	1	1	1	1	1	1	1	1	2	2	0	1	2	1	0			1	7	3	1	1	0	0	0	1	0	0	0	0		0
1041	2017-05-24	13 DE NOVIEMBRE	8	1959-05-17	58	CALLE 56 FD 20 56 PISO 2	0	2	1	1	36		1	1	1	1	1	1	1	1	2	2	1	1	1	0	1	0	1	0	1	1	4	99	2	3	3	1	1	0	0	0	1	0	0	0	0		0
1042	2017-05-24	13 DE NOVIEMBRE	8	1984-09-02	32	CALLE 56FD 20 61	1	7	3	1	20		1	1	0	1	1	1	1	3	1	1	1	1	1	1	1	0	1	1	1	2			2	6	4	1	1	0	0	0	1	0	0	0	0		0
1043	2017-05-24	13 DE NOVIEMBRE	8	1991-01-27	26	CALLE 56FD 20 53	1	7	3	1	20		1	1	1	1	1	1	1	4	2	1	1	2	1	2	2	0	2	0	1	1	5	0	2	4	7	1	1	0	0	0	1	0	0	0	0		0
1044	2017-05-24	13 DE NOVIEMBRE	8	1949-01-16	68	CALLE 56FE 20A 60	0	1	1	1	23		1	1	0	1	1	1	1	1	1	1	1	1	1	0	0	0	1	0	1	1	4	2	2	5	4	1	1	0	0	0	1	0	0	0	0		0
1045	2017-05-25	BELÉN RINCÓN	16	1950-07-02	66	CALLE 3A N° 80 - 36 P. 1	0	2	1	1	36		1	1	1	1	0	0	1	3	1	1	1	1	1	2	2	1	1	0	4	1	6	0	3	10	8	2	1	0	0	0	1	0	0	0	0		0
1046	2017-05-25	BELÉN RINCÓN	16	1948-01-22	69	CARRERA 81A N° 2B - 28	1	4	4	1	36		1	1	1	1	1	1	1	2	0	1	1	1	1	0	1	0	0	0	1	1	4	0	2	4	5	2	1	0	0	0	1	0	0	0	0		0
1047	2017-05-25	BELÉN RINCÓN	16	1985-07-16	31	CARRERA 80A N° 3A - 60	1	5	3	1	31		1	1	1	1	1	1	1	3	0	1	1	1	2	0	0	0	0	2	1	1	2	1	2	5	4	2	1	0	0	0	1	0	0	0	0		0
1048	2017-05-25	BELÉN RINCÓN	16	1969-10-07	47	CARRERA 80A N° 3A - 34	0	5	3	1	25		1	1	1	1	1	1	1	1	1	1	1	1	1	0	0	0	1	0	1	1	2	2	2	16	4	2	1	0	0	0	1	0	0	0	0		0
1049	2017-05-25	BELÉN RINCÓN	16	1970-03-14	47	CARRERA 80A N° 3 - 13 P.2	0	4	1	1	9		1	1	1	1	1	1	1	1	1	1	1	1	1	0	0	0	0	0	5	0			3	12	6	2	1	0	0	0	1	0	0	0	0		0
1050	2017-05-25	BELÉN RINCÓN	16	1989-11-05	27	CARRERA 80A N° 2B - 50 APTO. 102	0	4	1	1	27		1	1	0	1	1	1	1	2	0	1	1	1	1	0	0	0	1	0	4	1	2	2	2	5	4	2	1	0	0	0	1	0	0	0	0		0
1051	2017-05-25	BELÉN RINCÓN	16	1954-03-10	63	CALLE 3A N° 80 - 40	0	2	1	1	36		0	1	1	1	1	1	1	2	2	1	1	1	1	0	2	0	0	0	1	1	2	2	2	2	2	2	1	0	0	0	1	0	0	0	0		0
1052	2017-05-31	LA ESMERALDA	4	1954-12-11	62	CARRERA 44 87 77	0	5	1	1	23		1	1	0	1	1	1	1	1	1	1	1	1	1	0	1	0	0	0	1	1	6	0	2	3	4	2	1	0	0	0	1	0	0	0	0		0
1053	2017-05-31	LA ESMERALDA	4	1970-01-09	47	CARRERA 44 87 55 INT 202	0	5	4	4	45		1	1	1	1	1	1	1	1	1	0	1	1	1	0	0	0	0	2	1	1	5	0	2	3	3	2	1	0	0	0	1	0	0	0	0		0
1055	2017-06-01	NUEVA VILLA DE LA IGUANA	7	1973-08-17	43	CALLE 59 69 40	0	4	1	1	43		1	1	1	1	1	1	1	1	1	2	1	1	1	0	0	0	1	0	1	1	2	1	2	7	3	1	0	0	0	0	1	0	0	0	0		0
1056	2017-06-01	NUEVA VILLA DE LA IGUANA	7	1990-10-29	26	CALLE 59 69 08 INT 128	1	4	3	4	5		0	1	1	1	1	1	1	1	1	1	1	1	1	1	1	0	1	0	4	1	2	3	3	4	1	1	0	0	0	0	1	0	0	0	0		0
1057	2017-06-02	LA PIÑUELA	4	1987-11-16	29	CALLE 86A N° 50 - 46	0	4	1	2		5	1	1	1	1	1	0	1	1	1	1	1	1	1	2	2	0	2	0	1	1	2	1	3	4	4	3	1	0	0	0	1	0	0	0	0		0
1058	2017-06-02	LA PIÑUELA	4	1960-06-13	56	CALLE 86A N° 50 - 18 PISO 2	1	3	3	4	6		1	1	0	0	1	0	1	4	1	1	1	1	1	2	2	0	0	0	1	1	2	1	3	3	4	3	1	0	0	0	1	0	0	0	0		0
1059	2017-06-02	LA PIÑUELA	4	1954-04-18	63	CARRERA 50 N° 86 - 48 PISO 2	0	5	6	1	40		1	1	1	1	1	0	1	4	0	0	0	1	1	0	0	0	1	0	1	1	2	1	3	7	6	3	1	0	0	0	1	0	0	0	0		0
1060	2017-06-02	LA PIÑUELA	4	1982-07-19	34	CALLE 86 N° 49B - 20	1	5	3	4	8		0	1	0	0	0	0	1	1	1	1	1	2	2	1	1	0	1	2	1	1	6	0	3	4	4	3	0	0	0	0	0	0	0	1	0		1
1061	2017-06-02	LA PIÑUELA	4	1948-03-20	69	CARRERA 49B N° 86-36	0	2	6	1	26		0	1	0	0	0	0	1	1	2	1	1	1	2	1	2	0	1	2	1	1	1	0	4	3	5	3	0	0	0	0	1	0	0	0	0		0
1062	2017-06-02	LA PIÑUELA	4	1972-09-02	44	CALLE 86 N° 49B 12	0	5	1	1	20		1	1	0	1	1	1	1	1	1	1	1	1	1	0	0	0	0	0	1	1	6	0	2	4	5	3	1	0	0	0	1	0	0	0	0		0
1063	2017-06-02	LA PIÑUELA	4	1966-09-10	50	CALLE 87 N° 50-27	0	3	1	1	5		0	1	1	1	1	1	1	1	1	1	1	1	1	0	0	0	0	0	4	1	2	2	2	5	5	3	1	0	0	0	1	0	0	0	0		0
1064	2017-06-05	LA FRANCIA	2	1964-06-03	53	CALLE 109 48A 22 INT 111	1	4	3	1	10		1	1	1	1	1	1	1	1	1	1	1	1	1	0	0	0	0	0		0			2	3	2	2	1	0	0	0	1	0	0	0	0		0
1065	2017-06-06	LA PRADERA	13	1993-04-05	24	CARRERA 94 48A 102	0	5	1	2	10		1	1	0	1	1	1	1	1	1	1	1	1	1	0	1	0	0	0	1	1	3	0	2	3	5	3	1	0	0	0	1	0	0	0	0		0
1066	2017-06-06	LA PRADERA	13	1955-05-16	62	CALLE 48D 94 14	0	4	1	1	42		1	1	0	1	1	1	1	1	1	1	1	1	1	0	0	0	0	0	1	0			2	5	5	3	1	0	0	0	1	0	0	0	0		0
1067	2017-06-06	LA PRADERA	13	1933-11-21	83	CARRERA 94A 48 116 PISO 2	0	3	1	1		4	1	1	1	1	1	1	1	1	1	1	1	1	1	0	1	0	0	0	1	0			3	4	6	3	1	0	0	0	1	0	0	0	0		0
1068	2017-06-07	JUAN XXIII	13	1977-06-28	39	CALLE 49A 99F 34	0	5	1	1	13		0	1	1	1	1	1	1	4	2	1	1	1	1	2	2	0	1	2	1	1	5	0	2	4	3	1	1	0	0	0	1	0	0	0	0		0
1069	2017-06-07	JUAN XXIII	13	1966-09-28	50	CALLE 49 99C175	0	2	1	1			1	1	1	1	1	1	1	4	2	1	1	1	1	0	1	0	0	0	1	0			1	3	3	1	1	0	0	0	0	0	0	1	0		1
1070	2017-06-07	JUAN XXIII	13	1990-06-23	26	CALLE 48EE 99DD 154	1	7	5	4	10		1	1	1	1	1	1	1	1	1	1	1	1	1	0	0	0	1	0	1	1	4	1	2	4	3	1	1	0	0	0	1	0	0	0	0		0
1071	2017-06-08	NUEVOS CONQUISTADORES	13	1948-06-23	68	CALLE 34B 119A 77 INT 201	0	3	1	1	30		1	1	1	1	1	1	1	4	2	1	1	1	1	0	2	0	1	0	4	0			1	6	2	2	1	0	0	0	1	0	0	0	0		0
1072	2017-06-08	NUEVOS CONQUISTADORES	13	1946-03-18	71	CALLE 34B 119A 11	0	4	6	1	40		1	1	0	1	1	1	1	3	2	1	1	1	1	0	0	0	2	0	1	0			1	4	4	2	1	0	0	0	1	0	0	0	0		0
1073	2017-06-09	VILLA NIZA	2	1966-04-04	51	CALLE 104C 50 34	0	3	1	1	50		0	1	0	0	0	0	0	4	0	1	0	1	1	0	1	0	1	0	1	1	6	0	4	2	3	2	1	0	0	0	1	0	0	0	0		0
1074	2017-06-09	VILLA NIZA	2	1987-02-28	30	CARRERA 104B 33	0	7	3	4	30		1	1	0	1	0	1	1	1	1	1	1	1	1	1	1	2	1	1	1	1	6	0	2	2	2	2	1	0	0	0	1	0	0	0	0		0
1075	2017-06-09	VILLA NIZA	2	1973-08-16	43	CALLE 104C 50 32	0	4	1	1	38		1	1	0	1	0	1	1	1	1	1	1	2	1	0	1	0	1	0	1	1	6	0	2	10	5	2	1	0	0	0	1	0	0	0	0		0
1076	2017-06-09	VILLA NIZA	2	1953-10-01	63	CALLE 104B 50 78 202	0	2	1	1	40		0	1	1	1	1	1	1	4	1	1	1	1	1	0	1	2	1	0	4	1	4	1	2	3	3	2	1	0	0	0	1	0	0	0	0		0
1077	2017-06-12	LA FRANCIA	2	1991-03-10	26	CARRERA 49B 110 37	1	5	3	1	26		0	1	0	0	1	1	1	1	1	1	1	2	1	1	1	0	1	2	4	1	2	1	2	3	3	2	1	0	0	0	1	0	0	0	0		0
1078	2017-06-12	LA FRANCIA	2	1957-04-27	60	CARRERA 49B 110 41	0	5	1	1	19		1	1	1	1	1	1	1	4	2	1	1	1	1	0	0	0	0	2	1	1	2	1	2	4	4	2	1	0	0	0	1	0	0	0	0		0
1079	2017-06-12	LA FRANCIA	2	1992-01-31	25	CARRERA 49A 110 03	0	7	5	1	25		1	1	1	1	1	1	1	4	1	1	1	1	1	0	1	0	1	1	1	1	2	1	2	4	4	2	1	0	0	0	1	0	0	0	0		0
1080	2017-06-13	LA PRADERA	13	1966-02-19	51	CALLE 48D 94 32 301	1	5	3	2	51		1	1	1	1	1	1	1	1	1	1	1	1	1	0	1	0	0	0	1	0	1	0	1	4	4	3	1	0	0	0	1	0	0	0	0		0
1081	2017-06-13	LA PRADERA	13	1992-10-25	24	CALLE 48D 94A 19	1	7	2	1	8		1	1	0	1	1	1	1	1	1	1	1	1	1	0	0	0	1	1	1	0	1	0	1	4	5	3	1	0	0	0	1	0	0	0	0		0
1082	2017-06-13	LA PRADERA	13	1959-01-26	58	CALLEC 94A 21	0	7	1	1	26		1	1	0	1	1	1	1	1	1	0	1	1	1	1	1	0	1	2	1	1	2	1	2	3	4	3	1	0	0	0	1	0	0	0	0		0
1083	2017-06-14	JUAN XXIII	13	1985-07-11	31	CARRERA 99DD N° 49A 17	0	7	3	1	6		1	1	0	1	1	1	1	4	1	1	1	1	1	0	0	0	0	2	1	1	5	0	2	4	3	1	1	0	0	0	1	0	0	0	0		0
1084	2017-06-14	JUAN XXIII	13	1994-09-28	22	CARRERA 99DD N° 49A 13 INT 201	0	5	1	1		5	1	1	1	1	1	1	1	4	1	1	2	1	1	1	2	0	2	2	1	0	1	0	1	5	2	1	1	0	0	0	1	0	0	0	0		0
1085	2017-06-16	VILLA NIZA	2	1927-09-16	89	CALLE 104 B 49 A 35	1	2	6	1	32		1	1	0	1	1	1	1	3	1	1	1	1	1	0	1	0	0	0	1	1	1	1	2	4	4	2	1	0	0	0	1	0	0	0	0		0
1086	2017-06-16	VILLA NIZA	2	1995-01-04	22	CALLE 104 A 499 57	0	5	2	1	3		0	1	1	1	1	1	1	4	1	2	2	1	1	2	1	0	1	1	1	1	2	1	2	4	3	2	1	0	0	0	0	0	0	1	0		1
1087	2017-06-16	VILLA NIZA	2	1949-06-25	67	CALLE 104 A 49 A 05 INT 104	1	1	5	1	10		0	1	1	1	1	1	1	3	1	1	1	1	1	0	0	0	0	0	4	1	2	1	2	4	4	2	1	0	0	0	1	0	0	0	0		0
1088	2017-06-16	VILLA NIZA	2	1954-02-09	63	CALLE 104 A 49 A 05 INT 201	0	2	1	1	50		1	1	1	1	1	1	1	3	1	1	1	1	1	1	1	0	1	0	1	1	2	2	2	2	1	2	1	0	0	0	1	0	0	0	0		0
1089	2017-06-20	PEDREGAL	6	1944-12-10	72	CALLE 101 A 73 A 96 INT 201	1	3	6	1	30		1	1	1	1	1	0	1	1	1	1	1	1	1	2	1	1	1	1	1	1	5	0	3	3	4	3	0	0	0	0	1	0	0	0	0		0
1090	2017-06-20	PEDREGAL	6	1949-06-22	67	CALLE 101 73 A 82	0	2	1	1			1	1	1	1	1	1	1	3	1	1	1	1	1	2	1	0	1	0	1	1	4	0	2	4	3	3	1	0	0	0	1	0	0	0	0		0
1091	2017-06-20	PEDREGAL	6	1965-07-02	51	CALLE 101 73 A 48B INT 301	0	4	1	1	27		0	1	1	1	1	1	1	1	1	1	1	1	1	0	1	0	1	2	1	1	5	0	2	4	4	3	0	0	0	0	1	0	0	0	0		0
1092	2017-06-20	PEDREGAL	6	1961-02-25	56	CALLE 101 72 A 94 INT 301	0	5	1	1	9		0	1	1	1	1	1	1	1	1	1	1	1	1	2	1	0	1	0	1	1	6	0	2	2	3	3	1	0	0	0	1	0	0	0	0		0
1093	2017-06-20	PEDREGAL	6	1945-05-03	72	CALLE 101 73 A 30	1	3	5	2	40		0	1	0	0	1	1	1	1	1	1	1	1	1	2	1	0	1	2	1	1	6	0	2	1	1	3	1	0	0	0	1	0	0	0	0		0
1094	2017-06-21	LA SALLE	3	1986-06-07	31	CARRERA 42B N° 91 - 42 INT. 108	0	7	4	2	5		1	1	0	1	1	1	1	1	1	0	1	1	1	0	1	0	1	0	1	1	5	0	3	4	3	2	1	0	0	0	1	0	0	0	0		0
1095	2017-06-21	LA SALLE	3	1985-03-21	32	CARRERA 42B N° 91 - 65 INT. 241	1	7	3	1	1	10	1	1	1	1	1	1	1	2	1	1	1	2	1	0	0	0	1	0	1	1	5	0	2	3	2	2	1	0	0	0	1	0	0	0	0		0
1096	2017-06-21	LA SALLE	3	1966-01-07	51	CALLE 91 N° 39 - 46 INT. 254	0	3	1	1	1		1	1	0	0	0	1	1	1	1	1	1	1	1	1	1	0	1	0	1	0	1	0	1	5	2	2	1	0	0	0	0	0	0	1	0		1
1097	2017-06-22	SAN ISIDRO	4	1986-10-03	30	CARRERA 50A N° 94 - 102	0	5	1	1	10		1	1	1	1	1	1	1	3	1	1	1	1	1	0	0	0	1	0	1	1	5	0	2	2	4	3	1	0	0	0	1	0	0	0	0		0
1098	2017-06-22	SAN ISIDRO	4	1963-07-28	53	CARRERA 50A N° 94 -66	0	5	4	1	26		1	1	0	1	1	1	1	3	1	1	1	1	1	2	0	0	1	0	1	1	6	0	3	8	4	3	1	0	0	0	1	0	0	0	0		0
1099	2017-06-22	SAN ISIDRO	4	1958-03-26	59	CARRERA 50A N° 94 - 56 INT. 301	0	5	1	1	20		1	1	1	1	1	1	1	1	1	1	1	1	1	1	1	0	1	1	1	0	1	0	1	4	4	3	1	0	0	0	1	0	0	0	0		0
1100	2017-06-22	SAN ISIDRO	4	1945-03-12	72	CARRERA 50A N° 94 - 04	0	3	1	1	72		1	1	1	1	1	1	1	1	1	1	1	1	1	0	1	0	0	0	1	1	6	0	2	2	3	3	1	0	0	0	1	0	0	0	0		0
1101	2017-06-07	JUAN XXIII	13	1986-11-10	30	CALLE 49 99C 171	0	4	1	1	17		1	1	0	1	0	0	1	1	2	1	1	1	1	2	1	0	1	0	1	1	4	1	3	5	2	1	1	0	0	0	1	0	0	0	0		0
2001	2017-05-05	CASTILLA	5	1972-09-13	44	CARRERA 70 N° 94 57	0	5	1	1	13		1	1	1	1	1	1	1	4	1	1	2	1	1	1	2	0	1	0	1	1	7	2	2	5	4	3	1	0	0	0	0	1	0	0	0		1
2002	2017-05-05	CASTILLA	5	1969-10-14	47	CARRERA 70A N°94 92	0	5	1	1	7		0	1	1	1	1	1	1	1	1	1	1	1	1	2	1	0	1	2	1	0			2	4	5	3	1	0	0	0	0	0	0	1	0		1
2003	2017-05-05	CASTILLA	5	1978-05-05	39	CARRERA 71 N° 94-55	0	5	1	1	39		1	1	1	0	1	1	1	2	1	1	1	1	1	1	1	0	1	2	1	1	6	0	2	3	4	3	1	0	0	0	1	0	0	0	0		0
2006	2017-05-08	ALFONSO LÓPEZ	5	1956-09-06	60	CALLE 92 N° 71-61	0	2	1	1	53		1	1	1	1	1	1	1	4	0	1	1	1	1	0	0	0	0	0	1	1	4	1	2	8	7	3	1	0	0	0	1	0	0	0	0		0
2007	2017-05-08	ALFONSO LÓPEZ	5	1986-12-26	30	CALLE 92 N° 71A-56	0	2	1	1	30		1	1	1	1	1	1	1	1	1	1	1	1	1	0	0	0	0	0	1	1	3	1	2	2	9	3	1	0	0	1	0	0	0	0	0		1
2008	2017-05-08	ALFONSO LÓPEZ	5	1977-12-01	39	CARRERA 70 N° 91A-45	1	7	3	1		2	1	1	1	1	1	1	1	1	1	1	1	1	1	2	2	0	1	0	1	0			2	3	3	3	1	0	0	0	1	0	0	0	0		0
2009	2017-05-08	ALFONSO LÓPEZ	5	1972-09-16	44	CALLE 91A N° 71-18	0	2	1	1	12		0	1	1	0	1	1		2	1	1	1	1	1	1	1	0	1	1	4	1	5	1	2	1	3	3	1	0	0	0	0	0	0	1	0		1
2010	2017-05-10	MOSCU	2	1929-10-01	87	CALLE 101 N°48-46	1	2	6	1	50		0	1	1	1	1	1	1	1	1	1	1	1	1	0	2	0	0	0	1	1	7	0	2	2	4	2	1	0	0	0	0	0	0	1	0		1
2011	2017-05-10	MOSCU	2	1967-12-26	49	CARRERA 48A N° 101-11	0	4	1	1	4		1	1	1	1	1	1	1	4	1	1	1	1	1	0	1	0	1	0	1	0			2	9	7	2	1	1	1	0	0	0	0	0	0		1
2012	2017-05-12	CASTILLA	5	1964-07-24	52	CALLE 95 Nº 69-59	0	4	1	1	12		0	1	0	0	0	1	1	1	1	1	1	1	1	0	1	0	1	0	1	1	6	0	2	4	4	3	1	0	0	0	1	0	0	0	0		0
2013	2017-05-12	CASTILLA	5	1932-06-10	84	CARRERA 70 Nº 94-99	0	2	1	1	40		1	1	1	1	1	1	1		1	1	1	1	1	1	1	0	1	1	1	1	2	1	2	6	5	3	1	0	0	0	1	0	0	0	0		0
2014	2017-05-15	BELÉN RINCÓN	16	1947-07-23	69	CALLE 2 N° 79-97 INT 120	0	2	6	1	50		0	1	1	1	1	1	1	1	1	1	1	1	1	0	0	0	1	0	1	1	4	1	2	5	4	2	1	0	0	0	1	0	0	0	0		0
2015	2017-05-15	BELÉN RINCÓN	16	1940-06-06	76	CALLE 2 N° 79-121 INT 304	0	2	1	1	40		0	1	1	1	1	1	1	1	1	1	1	1	1	2	2	0	1	0	4	1	5	0	2	5	5	2	0	0	0	0	1	0	0	0	0		0
2016	2017-05-16	13 DE NOVIEMBRE	8	1948-12-10	68	CALLE 57A 19 60 P1	0	2	1	1	25		0	1	1	1	0	1	1	4	1	1	1	1	1	1	1	0	0	0	1	1	3	1	2	5	4	1	1	0	0	0	0	0	0	1	0		1
2017	2017-05-16	13 DE NOVIEMBRE	8	1959-08-27	57	CALLE 57A 19 84	1	2	5	1	37		1	1	1	1	1	1	1	1	1	1	1	1	1	1	1	0	0	0	1	1	3	2	2	6	4	2	1	0	0	0	1	0	0	0	0		0
2018	2017-05-16	13 DE NOVIEMBRE	8	1981-11-22	35	CALLE 57A 19 194	0	7	3	1	18		1	1	0	0	1	1	0	4	0	0	1	1	1	1	1	0	1	1	1	1	2	2	2	5	4	1	1	0	0	0	1	0	0	0	0		0
2019	2017-05-17	ALFONSO LÓPEZ	5	1999-01-05	18	CALLE 91 72A 128	0	4	1	4	16		1	1	1	1	1	0	1	1	1	1	1	1	1	0	1	0	0	0	1	0			1	2	1	2	1	0	0	0	1	0	0	0	0		0
2020	2017-05-17	ALFONSO LÓPEZ	5	1953-10-05	63	CALLE 91 72A 58 INT 301	0	2	1	1	50		1	1	1	1	1	1	1	1	1	1	1	1	1	0	2	0	1	0	1	1	3	1	2	4	3	2	1	0	0	0	0	0	0	1	0		1
2021	2017-05-17	ALFONSO LÓPEZ	5	1979-06-11	37	CALLE 91 71C 02	1	5	5	1	4		1	1	1	1	1	1	1	4	1	1	1	1	1	1	1	0	0	2	1	1	2	2	2	5	6	3	0	0	0	0	1	0	0	0	0		0
2022	2017-05-17	ALFONSO LÓPEZ	5	1967-12-19	49	CALLE 91 71 12	0	5	1	1	28		1	1	1	0	1	1	1	4	1	1	1	1	1	0	1	0	1	2	1	1	6	0	2	6	4	3	1	0	0	0	1	0	0	0	0		0
2023	2017-05-18	LOS MANGOS	8	1989-10-19	27	CALLE 57C 24 05	0	2	1	1	27		0	1	1	1	1	1	1	3	0	1	1	1	1	0	2	0	0	0	4	0			1	4	4	2	0	0	0	0	1	0	0	0	0		0
2024	2017-05-19	LA PIÑUELA	4	1978-08-01	38	CARRERA 50 N° 87-87	0	2	1	1	10	0	1	1	1	1	1	0	1	2	0	1	1	1	2	1	1	0	1	1	1	1	5	0	3	3	4	3	0	0	0	0	1	0	0	0	0		0
2025	2017-05-19	LA PIÑUELA	4	1977-07-09	39	CARRERA 50 N° 87-19	0	5	3	4	9		1	1	1	1	1	1	1	1	1	1	1	1	1	0	1	0	1	0	1	1	6	0	2	3	3	3	1	0	0	0	1	0	0	0	0		0
2026	2017-05-19	LA PIÑUELA	4	1962-01-18	55	CARRERA 50 N° 87-73 INT. 101	0	2	1	1	2		1	1	1	1	1	1	1	2	1	1	1	1	1	1	1	0	1	0	1	0			1	6	5	3	0	0	0	0	1	0	0	0	0		0
2027	2017-05-19	LA PIÑUELA	4	1965-02-14	52	CARRERA 50 N° 87-83	0	4	1	4	45		0	1	1	1	1	1	1	2	1	1	1	1	1	0	1	0	1	1	1	1	6	0	3	3	6	3	1	0	0	0	1	0	0	0	0		0
2028	2017-05-19	LA PIÑUELA	4	1987-06-10	29	CARRERA 50 N° 87-113	0	5	3	1	29		0	1	1	1	1	1	1	3	0	2	2	1	1	1	1	0	1	0	1	1	6	0	2	3	4	3	1	0	0	0	0	0	0	1	0		1
2029	2017-05-19	LA PIÑUELA	4	1988-12-09	28	CALLE 89 N° 50-17	0	7	1	1	28		1	1	1	1	1	1	1	1	1	1	1	1	1	0	1	0	1	1	1	1	6	0	2	5	6	3	1	0	0	0	1	0	0	0	0		0
2030	2017-05-19	LA PIÑUELA	4	1950-06-06	66	CALLE 89 N° 50-37	0	4	1	1	42		1	1	1	1	1	1	1	1	1	1	1	1	1	0	0	0	2	0	4	1	5	1	2	3	6	3	1	0	0	0	1	0	0	0	0		0
2031	2017-05-22	LA ESMERALDA	4	1986-10-08	30	CARRERA 45A 85 134	0	4	1	2	1		1	1	1	1	1	1	1	4	0	1	1	1	2	0	1	0	1	0	1	0			1	3	4	3	1	0	0	0	0	0	0	1	0		1
2032	2017-05-22	LA ESMERALDA	4	1956-03-18	61	CARRERA 45A 85 54 INT 301	0	5	1	1	3		1	1	1	1	1	1	1	4	1	1	1	1	1	1	1	0	0	0	1	1	4	1	2	2	3	3	0	0	0	0	1	0	0	0	0		0
2033	2017-05-23	NUEVA VILLA DE LA IGUANA	7	1958-04-30	59	CALLE 59 66A 16	0	2	1	1	59		1	1	1	1	1	1	1	1	0	1	0	1	1	0	1	0	1	1	1	1	6	0	2	2	2	1	1	0	0	0	1	0	0	0	0		0
2034	2017-05-23	NUEVA VILLA DE LA IGUANA	7	1942-05-10	75	CALLE 59 66A 02 INT 301	1	4	5	1	45		0	1	1	1	1	1	1	3	1	1	1	1	1	0	1	0	1	0	1	1	6	0	2	5	4	1	1	0	0	0	1	0	0	0	0		0
2035	2017-05-23	NUEVA VILLA DE LA IGUANA	7	1957-05-10	60	CALLE 59 65 12 INT 110	0	2	1	1	52		0	1	1	1	1	1	1	1	1	1	1	1	1	2	1	0	1	0	1	1	6	0	2	4	4	1	1	0	0	0	1	0	0	0	0		0
2036	2017-05-24	13 DE NOVIEMBRE	8	1999-05-08	18	CALLE 56FF 20A 07	0	4	2	1	18		1	1	0	1	0	1	1	1	1	1	1	1	1	0	0	0	1	0	1	1	4	0	2	7	5	1	1	0	0	0	1	0	0	0	0		0
2037	2017-05-24	13 DE NOVIEMBRE	8	1987-02-26	30	CALLE 56FG 20 34 PISO 2	0	4	1	3	14		1	1	1	0	1	1	1	1	1	1	1	1	1	0	0	0	1	0	1	1	4	0	2	4	4	1	1	0	0	0	1	0	0	0	0		0
2038	2017-05-24	13 DE NOVIEMBRE	8	1976-09-02	40	CALLE 56FG 20 11	1	5	3	4	2		0	1	0	0	0	1	1	4	0	1	0	1	1	1	1	0	0	2	1	1	2	1	2	2	3	1	1	0	0	0	1	0	0	0	0		0
2039	2017-05-24	13 DE NOVIEMBRE	8	1971-03-07	46	CALLE 56FF 20A 44 PISO 2	1	2	3	3	30		0	1	1	1	1	1	1	1	0	1	0	1	1	0	0	0	0	0	1	0			1	2	3	1	1	0	0	0	1	0	0	0	0		0
2041	2017-05-25	BELÉN RINCÓN	16	1980-07-29	36	CALLE 3A N° 80 - 39 INT. 301	1	5	3	3	17		0	1	0	0	0	0	1	1	1	1	1	1	0	1	1	1	1	1	1	1	2	1	3	4	3	2	1	0	0	0	1	0	0	0	0		0
2042	2017-05-25	BELÉN RINCÓN	16	1978-01-01	39	CARRERA 80A N° 2B -26	1	4	5	1	30		1	1	1	1	1	0	1	1	1	1	1	1	1	1	1	0	0	0	1	1	2	1	2	6	4	2	1	0	0	0	1	0	0	0	0		0
2043	2017-05-25	BELÉN RINCÓN	16	1966-04-28	51	CALLE 3 N° 80A - 35	0	5	1	1	32		1	1	1	1	1	1	1	3	1	1	1	1	1	0	0	0	1	0	1	1	2	1	2	19	14	2	1	0	0	0	1	0	0	0	0		0
2044	2017-05-25	BELÉN RINCÓN	16	1968-09-07	48	CALLE 3 N° 80A - 46	0	2	1	1	30		0	1	1	1	1	1	1	1	1	1	1	1	1	0	0	0	1	0	4	1	4	0	2	3	6	2	1	0	0	0	1	0	0	0	0		0
2045	2017-05-25	BELÉN RINCÓN	16	1999-02-24	18	CALLLE 3 N° 80A - 10	0	4	2	1	16		0	1	1	1	1	1	1	3	1	1	1	1	1	2	1	2	1	2	1	1	2	1	2	7	5	2	1	0	0	0	1	0	0	0	0		0
2046	2017-05-25	BELÉN RINCÓN	16	1957-08-02	59	CALLE 2B N° 80A - 24 P.2	0	2	1	1			0	1	1	0	1	1	1	3	1	1	1	1	1	0	1	0	1	0	1	1	6	0	2	4	4	2	1	0	0	0	1	0	0	0	0		0
2047	2017-05-25	BELÉN RINCÓN	16	1940-10-05	76	CALLE 2B N° 80A - 70	1	2	6	1	70		0	1	0	1	1	1	1	1	1	1	1	1	1	0	1	0	0	0	1	1	4	0	2	2	4	2	1	0	0	0	1	0	0	0	0		0
2048	2017-05-31	LA ESMERALDA	4	1998-11-28	18	CALLE 87 45 15	1	5	2	1	18		1	1	0	0	1	1	1	1	1	1	1	1	1	1	1	0	1	1	1	1	6	0	2	5	4	3	1	0	0	0	1	0	0	0	0		0
2049	2017-05-31	LA ESMERALDA	4	1964-08-24	52	CARRERA 45A 86 46	0	5	3	1	42		0	1	0	0	1	1	1	1	1	1	1	1	1	0	1	0	1	0	1	1	2	1	2	2	6	3	0	0	0	0	1	0	0	0	0		0
2050	2017-06-01	NUEVA VILLA DE LA IGUANA	7	1966-02-20	51	CALLE 59 67D 36	0	2	1	1	51		1	1	1	1	1	1	1	3	2	1	1	1	1	0	1	0	0	0	1	1	2	1	2	4	4	1	1	0	0	0	1	0	0	0	0		0
2051	2017-06-01	NUEVA VILLA DE LA IGUANA	7	1978-05-18	39	CALLE 59 67D 06 INT 109	0	2	1	1	8		0	1	1	1	1	1	1	3	1	1	1	1	1	1	1	0	1	1	1	1	2	1	2	6	4	1	1	0	0	0	1	0	0	0	0		0
2052	2017-06-02	LA PIÑUELA	4	1989-04-25	28	CALLE 86A N° 50 - 26	0	7	3	1	7		1	1	1	1	1	1	1	1	1	1	1	1	1	0	0	0	1	0	1	1	6	0	3	6	6	3	1	0	0	0	1	0	0	0	0		0
2053	2017-06-02	LA PIÑUELA	4	1994-07-07	22	CARRERA 50 N° 86 -34	0	7	3	4	6		0	1	1	1	1	1	1	1	1	1	1	1	1	0	0	0	1	2	1	1	2	1	2	3	4	3	1	0	0	0	1	0	0	0	0		0
2054	2017-06-02	LA PIÑUELA	4	1957-09-10	59	CALLE 86 N° 50 - 60 INT.301	0	4	1	1	59		1	1	1	1	1	1	1	2	0	1	1	1	1	1	1	0	0	0	4	1	2	1	2	3	4	3	1	0	0	0	1	0	0	0	0		0
2055	2017-06-05	LA FRANCIA	2	1968-02-25	49	CARRERA 49A 108 066 INT 12	0	5	3	1	25		1	1	1	1	1	1	1	1	1	1	1	1	1	0	1	0	1	1	5	1	2	1	2	8	4	2	1	0	0	0	0	0	0	1	0		1
2056	2017-06-05	LA FRANCIA	2	1942-01-30	75	CARRERA 49A 108 76	0	2	1	1	50		1	1	1	1	1	1	1	1	1	1	1	1	1	0	0	0	1	0	1	1	6	0	2	15	8	2	1	0	0	0	1	0	0	0	0		0
2057	2017-06-06	LA PRADERA	13	1947-05-15	70	CARRERA 94 48A 17	0	2	1	1	38		1	1	0	0	1	1	1	1	1	1	1	1	1	0	1	0	0	0	1	0			2	3	6	3	0	0	0	0	1	0	0	0	0		0
2058	2017-06-06	LA PRADERA	13	1955-01-02	62	CARRERA 94A 48A86	0	2	1	3	11		1	1	1	1	1	1	1	1	1	1	1	1	1	1	1	0	1	0	1	0			2	2	2	3	0	0	1	0	0	0	0	0	0		1
2059	2017-06-06	LA PRADERA	13	1965-09-03	51	CARRERA 94A 48A 120	0	7	1	2	8		1	1	1	1	1	0	1	1	1	1	1	1	1	1	1	0	1	2	1	0			3	3	3	3	1	0	0	0	1	0	0	0	0		0
2060	2017-06-06	LA PRADERA	13	1963-09-09	53	CARRERA 94A 48A 14	0	4	1	1	35		1	1	1	1	1	1	1	4	1	1	1	1	1	2	1	0	1	0	1	0			2	2	5	3	1	0	0	0	1	0	0	0	0		0
2061	2017-06-07	JUAN XXIII	13	1974-02-10	43	CALLE 49 99E 91 INT 207	0	2	1	1	7		1	1	1	0	1	1	1	1	1	1	1	1	1	0	1	0	1	1	4	1	5	0	2	3	2	1	1	0	0	0	1	0	0	0	0		0
2062	2017-06-07	JUAN XXIII	13	1935-10-02	81	CALLE 48EE 99D 85 INT 105	0	1	1	1	14		0	1	0	1	1	1	1	1	1	1	1	1	1	1	1	2	1	0	1	1	5	0	3	1	2	1	1	0	0	0	1	0	0	0	0		0
2063	2017-06-07	JUAN XXIII	13	1982-04-14	35	CALLE 48EE 99DD 96 INT 301	0	7	3	1	25		0	1	1	0	1	1	1	1	1	1	1	1	1	0	1	0	1	0	1	1	5	0	2	5	4	1	1	0	0	0	1	0	0	0	0		0
2064	2017-06-08	NUEVOS CONQUISTADORES	13	1975-06-06	42	CALLE 34B 119A 59 INT 116	0	2	1	1	41		0	1	1	1	1	1	1	1	1	1	1	1	1	0	1	0	1	0	4	0			2	8	3	2	1	0	0	0	1	0	0	0	0		0
2065	2017-06-08	NUEVOS CONQUISTADORES	13	1982-11-15	34	CALLE 34B 119A 59 INT 123	0	4	3	3	30		1	1	1	1	1	1	1	3	1	1	1	1	1	1	1	0	1	0	1	0			2	3	2	2	1	0	0	0	1	0	0	0	0		0
2066	2017-06-09	VILLA NIZA	2	1964-05-17	53	CALLE 104B 50 13	0	2	1	1	2		0	1	1	1	1	1	1	1	1	1	1	1	1	1	1	0	0	0	4	0			2	3	2	2	1	0	0	0	1	0	0	0	0		0
2067	2017-06-09	VILLA NIZA	2	1948-08-10	68	CALLE 104B 50 23	0	2	1	1	20		1	1	1	1	1	1	1	2	1	1	1	1	1	0	0	0	1	0	4	1	6	0	2	8	4	2	0	0	0	0	1	0	0	0	0		0
2068	2017-06-09	VILLA NIZA	2	1993-11-07	23	CALLE 104B 50 27	0	5	2	1	6		0	1	1	1	1	1	1	1	1	1	1	1	1	0	0	0	1	0	1	1	6	0	2	7	7	2	1	0	0	0	1	0	0	0	0		0
2069	2017-06-09	VILLA NIZA	2	1951-04-14	66	CALLE 1048B 50 69	1	1	5	1	28		1	1	0	1	1	1	1	1	1	1	1	1	1	0	1	0	1	0	1	1	5	1	2	5	4	2	0	0	0	0	1	0	0	0	0		0
2070	2017-06-12	LA FRANCIA	2	1944-01-10	73	CALLE 491 110 49 INT 110	1	2	1	1	52		0	1	0	1	1	1	1	4	1	1	1	1	1	1	1	0	0	0	4	1	2	1	2	1	1	1	1	0	0	0	0	0	0	1	0		1
2071	2017-06-12	LA FRANCIA	2	1973-03-14	44	CALLE 49A 110 95	0	2	3	1	44		1	1	1	1	1	1	1	3	1	1	1	1	1	0	0	0	1	2	1	1	2	1	2	3	3	2	1	0	0	0	1	0	0	0	0		0
2072	2017-06-12	LA FRANCIA	2	1934-07-08	82	CARRERA 10 135	0	2	1	1	54		0	1	1	1	1	1	1	1	1	1	1	1	1	1	1	0	1	1	1	1	2	1	2	4	4	2	1	0	0	0	1	0	0	0	0		0
2073	2017-06-13	LA PRADERA	13	1995-04-14	22	CARRERA 97A 48CC 17 INT 155	0	5	2	2	2		1	1	1	1	1	1	1	3	1	1	1	1	1	1	1	0	1	1	1	1	2	1	2	2	2	3	1	0	0	0	1	0	0	0	0		0
2074	2017-06-13	LA PRADERA	13	1978-05-05	39	CARRERA 97A 48CC 17 INT 254	0	5	1	2	8		1	1	1	1	1	1	1	1	1	1	1	1	1	1	1	0	1	0	1	1	2	1	2	2	5	3	1	0	0	0	1	0	0	0	0		0
2075	2017-06-13	LA PRADERA	13	1954-03-02	63	CARRERA 48C 42	1	2	6	1	47		1	1	1	1	1	1	1	1	1	1	1	1	1	0	0	0	0	0	1	1	2	1	2	4	5	3	1	0	0	0	1	0	0	0	0		0
2076	2017-06-14	JUAN XXIII	13	1956-06-07	61	CARRERA 99DD N° 49A 15	1	5	4	1	20		0	1	0	0	1	1	1	1	1	1	1	1	1	0	0	0	0	0	4	1	5	0	2	4	3	1	1	0	0	0	1	0	0	0	0		0
2077	2017-06-14	JUAN XXIII	13	1958-08-07	58	CARRERA 99DD N° 49A 107 INT 101	0	2	1	1	8		0	1	0	1	1	1	1	2	1	1	1	1	1	1	1	0	0	1	1	1	5	0	2	4	2	1	1	0	0	0	1	0	0	0	0		0
2078	2017-06-14	JUAN XXIII	13	1993-10-10	23	CARRERA 99DD N° 49A 81 INT 115	0	3	1	1	12		1	1	1	0	1	1	1	1	1	1	1	1	1	2	1	2	1	0	1	0			1	3	3	1	1	0	0	0	1	0	0	0	0		0
2079	2017-06-15	NUEVOS CONQUISTADORES	13	1978-04-20	39	CARRERA 34 AB 69	0	4	1	1	30		1	1	0	0	1	1	1	3	1	1	1	1	1	0	1	0	0	0	1	1	5	1	2	4	3	2	1	0	0	0	1	0	0	0	0		0
2080	2017-06-15	NUEVOS CONQUISTADORES	13	1952-03-10	65	CARRERA 119 34 AC 26	0	4	1	1			1	1	1	1	1	1	1	3	1	1	0	1	1	0	0	0	1	0	1	1	5	1	2	3	2	2	1	0	0	0	1	0	0	0	0		0
2081	2017-06-16	VILLA NIZA	2	1991-12-13	25	CALLE 104 49 16 INT 302	0	7	3	4	3		0	1	1	1	0	1	1	1	0	0	1	1	1	1	1	0	1	1	1	1	2	1	2	3	3	2	1	0	0	0	1	0	0	0	0		0
2082	2017-06-16	VILLA NIZA	2	1940-01-05	77	CALLE 104 49 76 PISO 2	0	2	1	1	42		0	1	0	1	1	1	1	1	1	1	1	1	1	0	2	0	1	1	4	1	2	1	2	1	3	2	1	0	0	0	0	0	0	1	0		1
2083	2017-06-16	VILLA NIZA	2	1957-11-20	59	CALLE 104 49 12	1	1	4	4	12		0	1	0	0	1	1	1	2	1	1	1	1	1	1	1	0	1	0	4	1	2	1	2	2	3	2	1	0	0	0	1	0	0	0	0		0
2084	2017-06-20	PEDREGAL	6	1959-12-06	57	CALLE 101 72 26	0	5	1	1	45		1	1	0	1	1	1	1	1	1	1	1	1	1	0	0	0	1	0	1	1	4	0	2	6	3	3	1	0	0	0	1	0	0	0	0		0
2085	2017-06-20	PEDREGAL	6	1947-08-15	69	CALLE 101 72 A 36	1	4	6	1	50		0	1	1	1	1	1	1	3	1	1	1	1	1	0	1	0	0	0	1	1	6	0	2	3	6	3	1	0	0	0	1	0	0	0	0		0
2086	2017-06-20	PEDREGAL	6	1941-12-11	75	CALLE 101 72 A 66	0	4	1	1	15		1	1	0	1	1	1	1	3	1	1	1	1	1	0	0	0	0	0	1	1	4	0	2	1	3	3	0	0	0	0	0	1	0	0	0		1
2087	2017-06-20	PEDREGAL	6	1969-08-17	47	CALLE 101 72 A 64 INT 201	0	4	1	1	47		1	1	1	1	1	1	1	2	1	1	2	1	1	0	0	0	1	1	1	1	4	0	2	4	5	3	1	0	0	0	1	0	0	0	0		0
2088	2017-06-21	LA SALLE	3	1950-05-03	67	CALLE 91 N° 39 - 49	0	2	1	1	35		1	1	1	1	1	1	1	2	1	1	1	1	1	0	1	0	1	0	4	1	3	1	2	10	10	2	1	0	0	0	0	1	0	0	0		1
2089	2017-06-21	LA SALLE	3	1994-12-20	22	CARRERA 43B N° 91 - 64	0	5	1	1	22		1	1	1	1	1	1	1	2	0	0	1	1	1	0	1	0	0	0	4	1	2	1	2	12	5	2	1	0	0	0	1	0	0	0	0		0
2090	2017-06-21	LA SALLE	3	1973-10-09	43	CARRERA 42B N° 91 - 65 INT. 226	0	2	1	1	25		0	1	1	1	1	1	1	1	1	2	1	1	1	1	1	0	0	0	4	1	6	0	2	4	4	2	1	0	0	0	0	0	0	1	0		1
2091	2017-06-21	LA SALLE	3	1951-04-22	66	CARRERA 42B N° 91-65 INT. 247	1	2	3	1	42		0	1	1	1	1	1	1	1	1	1	1	1	1	0	1	0	0	0	1	0			2	3	4	2	1	0	0	0	1	0	0	0	0		0
2092	2017-06-22	SAN ISIDRO	4	1986-09-19	30	CARRERA 50 N° 94 - 07	0	6	2	3	20		1	1	1	1	1	1	1	2	1	1	0	0	1	1	1	0	1	1	1	1	5	0	2	4	3	3	0	0	0	0	1	0	0	0	0		0
2093	2017-06-22	SAN ISIDRO	4	1947-10-14	69	CARRERA 50 N° 94 - 71	0	2	1	1	2		1	1	1	1	1	1	1	1	1	1	1	1	1	0	1	0	1	0	1	0			2	5	5	3	1	0	0	0	1	0	0	0	0		0
2094	2017-06-22	SAN ISIDRO	4	1984-08-28	32	CALLE 95 N° 50 - 41	1	2	3	1	18		1	1	1	1	1	1	1	1	1	1	1	1	1	0	2	0	0	0	1	1	6	0	2	9	7	3	1	0	0	0	1	0	0	0	0		0
2095	2017-06-22	SAN ISIDRO	4	1964-07-20	52	CARRERA 50A N° 94 - 74	0	2	1	1	2		1	1	1	1	1	1	1	1	1	1	1	1	1	0	1	0	1	0	1	0			3	3	5	3	0	0	0	0	1	0	0	0	0		0
2096	2017-06-22	SAN ISIDRO	4	1965-07-02	51	CARRERA 50A N° 94 - 64	1	5	4	4	20		1	1	0	1	1	1	1	1	1	1	1	1	1	1	1	0	1	1	1	0			2	4	6	3	0	0	0	0	1	0	0	0	0		0
2097	2017-06-22	SAN ISIDRO	4	1995-11-12	21	CARRERA 50A N° 94 - 56	0	5	4	2	5		1	1	0	0	1	1	1	1	1	1	1	1	1	1	1	0	1	0	1	0			2	7	6	3	1	0	0	0	1	0	0	0	0		0
2098	2017-06-22	SAN ISIDRO	4	1953-05-12	64	CARRERA 50A N° 94 - 96	1	1	3	4	24		1	1	1	1	1	1	1	1	1	1	1	1	1	1	1	0	1	0	1	1	6	0	2	4	6	3	1	0	0	0	1	0	0	0	0		0
2099	2017-06-22	SAN ISIDRO	4	1969-11-12	47	CARRERA 50A N° 94 - 24	1	5	3	4	16		1	1	1	1	1	1	1	1	1	1	1	1	1	1	0	0	1	0	1	0			2	3	3	3	1	0	0	0	1	0	0	0	0		0
2100	2017-06-27	AURES II	7	1972-04-01	45	CALLE 85 93A 12	0	7	3	1	10		1	1	1	1	1	1	1	3	1	1	1	1	1	1	1	0	2	2	1	1	6	0	2	4	6	2	1	0	0	0	1	0	0	0	0		0
2101	2017-06-27	AURES II	7	1993-09-23	23	CALLE 85 94A 48	0	7	1	1	5		1	1	0	0	1	1	1	4	1	1	1	0	1	1	1	0	1	1	1	1	6	0	2	3	3	2	1	0	0	0	1	0	0	0	0		0
2102	2017-06-28	CASTILLA	5	1960-01-09	57	CARRERA 71 97 28 INT 201	0	4	1	1	57		1	1	1	1	1	1	1	3	1	1	1	1	1	0	0	0	1	0	4	1	5	0	2	9	6	3	1	0	0	0	1	0	0	0	0		0
2103	2017-06-28	CASTILLA	5	1976-02-12	41	CARRERA 71 97 76	0	5	1	1	40		1	1	1	0	1	1	1	3	1	1	1	1	1	1	1	0	1	1	1	1	3	1	2	5	5	3	1	0	0	0	1	0	0	0	0		0
3001	2017-05-05	CASTILLA	5	1969-05-04	48	CARRERA 70 N° 94 17	0	5	1	1	3		0	1	1	0	0	0	0	4	2	2	0	1	0	1	1	2	1	1	1	0			4	5	5	3	1	0	0	0	0	0	0	0	1	BY THE AIR	1
3002	2017-05-05	CASTILLA	5	1964-08-13	52	CARRERA 70 N°94 19	0	4	1	1	52		1	1	1	1	1	0	1	1	1	1	0	1	1	1	0	0	0	0	1	1	5	0	3	5	5	3	1	0	0	0	0	0	0	1	0		1
3003	2017-05-05	CASTILLA	5	1986-10-14	30	CARRERA 70A N°94 98	1	5	4	1	23		1	1	1	1	1	0	1	1	1	1	1	1	0	0	0	0	1	2	1	1	6	0	3	5	3	3	1	0	0	0	1	0	0	0	0		0
3004	2017-05-05	CASTILLA	5	1962-09-02	54	CARRERA 71 N° 94 25	0	5	1	1	50		1	1	1	1	1	0	1	1	2	1	1	1	1	1	1	0	1	0	1	1	4	1	3	6	5	3	1	0	0	0	1	0	0	0	0		0
3005	2017-05-05	CASTILLA	5	1998-10-11	18	CARRERA 70A N° 94 24	0	6	2	1	5		1	1	1	1	0	0	1	1	1	1	1	1	1	2	0	0	1	2	1	1	5	1	3	2	4	3	1	0	0	0	1	0	0	0	0		0
3006	2017-05-05	CASTILLA	5	1960-10-30	56	CARRERA 71 N° 94 53	0	5	1	1	56		1	1	1	1	1	0	1	2	1	1	1	1	1	1	1	0	2	0	4	1	7	0	3	2	5	3	1	0	0	0	1	0	0	0	0		0
3007	2017-05-05	CASTILLA	5	1983-02-14	34	CARRERA 71 N° 94 85	0	7	3	1	6		1	1	1	0	1	0	1	1	1	1	1	1	1	2	2	2	2	2	1	0			3	4	3	3	1	0	0	0	1	0	0	0	0		0
3008	2017-05-05	CASTILLA	5	1965-09-01	51	CARRERA 70 N° 94 33	0	3	1	2	30		1	1	1	0	1	1	1	1	1	1	1	1	1	0	2	0	0	0	1	1	5	0	2	4	4	3	1	0	0	0	1	0	0	0	0		0
3009	2017-05-05	CASTILLA	5	1940-11-01	76	CARRERA 70A N°94 122	0	1	1	1	20		1	1	1	1	1	1	1	4	1	2	1	1	1	1	0	0	1	0	4	1	7	0	2	2	5	3	0	0	0	0	1	0	0	0	0		0
3010	2017-05-05	CASTILLA	5	1988-05-06	28	CARRERA 70A N° 94 64	0	7	3	1	4		1	1	1	0	1	1	1	2	1	1	1	1	1	1	1	0	1	2	1	1	5	0	2	4	3	3	1	0	0	0	1	0	0	0	0		0
3011	2017-05-05	CASTILLA	5	1973-06-18	43	CARRERA 73 N° 94 103	0	5	1	2	24		1	1	1	0	1	1	1	1	1	2	1	1	1	0	0	0	1	0	1	1	5	0	2	3	1	3	1	0	0	0	1	0	0	0	0		0
3012	2017-05-08	ALFONSO LÓPEZ	5	1941-04-21	76	CALLE 91A N° 71B - 40	1	2	6	1	44		0	1	1	0	0	0	1	1	1	1	1	1	1	0	1	0	0	0	1	1	6	0	3	6	5	3	1	0	0	0	1	0	0	0	0		0
3013	2017-05-08	ALFONSO LÓPEZ	5	1942-08-23	74	CARRERA 72 N° 91A-19	0	2	1	1	25		1	1	1	1	1	0	1	1	1	1	1	1	1	1	1	1	1	0	4	1	7	0	3	2	5	3	0	0	0	0	1	0	0	0	0		0
3014	2017-05-08	ALFONSO LÓPEZ	5	1962-01-20	55	CARRERA 72 91A-29	1	2	4	1	6		1	1	1	1	1	0	1	1	2	1	1	1	1	0	1	0	0	1	1	2			3	2	4	3	0	0	0	0	1	0	0	0	0		0
3015	2017-05-08	ALFONSO LÓPEZ	5	1951-05-28	65	CARRERA 72 N° 91A-43	0	3	1	1	13		0	1	0	0	0	0	0	4	0	0	2	1	1	1	1	0	1	0	4	1	6	0	3	7	5	3	1	0	0	0	1	0	0	0	0		0
3016	2017-05-08	ALFONSO LÓPEZ	5	1979-05-08	38	CALLE 92 N° 71-88	0	2	1	1	10		0	1	1	1	1	0	1	4	1	1	1	1	0	0	0	0	1	0	1	1	4	1	3	4	3	3	0	0	0	0	1	0	0	0	0		0
3017	2017-05-08	ALFONSO LÓPEZ	5	1961-11-20	55	CALLE 92 N° 71A-52	0	2	1	3	50		1	1	1	0	0	0	1	4	0	1	0	1	1	1	0	0	1	0	1	1	3	2	2	4	4	3	1	0	0	0	1	0	0	0	0		0
3018	2017-05-08	ALFONSO LÓPEZ	5	1959-11-03	57	CALLE 92 N° 71A-20	0	6	3	1	50		1	1	1	1	1	0	0	4	1	0	0	1	1	1	1	0	1	0	1	1	7	1	2	2	3	3	1	0	0	0	1	0	0	0	0		0
3019	2017-05-08	ALFONSO LÓPEZ	5	1977-12-02	39	CARRERA 72 N° 91A-55	1	5	4	1	2		1	1	1	1	1	1	1	1	1	1	2	1	0	0	0	0	0	2	4	1	5	0	3	7	6	3	0	0	0	0	1	0	0	0	0		0
3020	2017-05-08	ALFONSO LÓPEZ	5	1966-11-09	50	CALLE 92 N° 71A-20 INT 301	0	3	1	2	30		0	1	1	1	1	0	1	1	1	1	1	0	1	0	1	0	0	0	5	1	4	1	2	5	4	3	1	0	0	0	1	0	0	0	0		0
3021	2017-05-08	ALFONSO LÓPEZ	5	1984-05-31	32	CALLE 92 N° 71-44	0	7	1	1	30		1	1	1	1	1	0	0	4	0	0	0	1	1	1	1	0	1	2	1	1	3	2	3	3	3	3	1	0	0	0	1	0	0	0	0		0
3022	2017-05-08	ALFONSO LÓPEZ	5	1982-09-05	34	CALLE 92 N° 71-42 INT 202	0	5	3	1	1		1	1	0	1	0	0	1	3	1	1	1	1	1	1	0	0	1	0	1	1	5	0	2	5	5	3	0	0	0	0	1	0	0	0	0		0
3023	2017-05-08	ALFONSO LÓPEZ	5	1955-09-24	61	CALLE 92 N° 71A-58	0	5	1	1	54		1	1	1	0	1	1	1	1	1	1	1	1	1	0	0	0	1	0	1	1	3	2	2	3	4	3	1	0	0	0	1	0	0	0	0		0
3024	2017-05-08	ALFONSO LÓPEZ	5	1990-11-05	26	CALLE 92 N°	0	3	1	1	5		0	1	0	1	1	1	1	1	1	1	1	1	1	0	0	0	0	0	1	1	7	2	2	4	2	3	1	0	0	0	1	0	0	0	0		0
3025	2017-05-09	LOS MANGOS	8	1952-12-08	64	CARRERA 23 N° 57DD 23	1	1	4	1	10		0	1	1	1	0	0	1	1	1	2	2	2	0	1	1	2	0	0	4	0			3	5	5	2	1	0	0	0	0	0	0	1	0		1
3026	2017-05-09	LOS MANGOS	8	1968-06-01	48	CALLE 57 DD N° 23A-16	0	3	1	4	2		0	1	1	0	0	0	1	1	2	2	1	2	2	1	2	0	1	1	4	2			1	4	4	2	0	0	0	0	1	0	0	0	0		0
3027	2017-05-09	LOS MANGOS	8	1952-12-08	64	CALLE 57DD N° 23B-36	0	4	1	1	30		1	1	1	1	1	0	1	1	1	1	1	1	1	1	1	0	1	0	1	1	7	2	3	6	5	2	1	0	0	0	1	0	0	0	0		0
3028	2017-05-09	LOS MANGOS	8	1997-01-02	20	CALLE 57E N° 23B -39	1	6	2	1	10		0	1	1	0	0	0	1	1	1	1	1	1	1	0	2	0	1	0	1	0			1	5	5	2	1	0	0	0	1	0	0	0	0		0
3029	2017-05-09	LOS MANGOS	8	1998-10-25	18	CALLE 57E N° 23B-33	0	6	2	4	15		1	1	1	1	1	0	1	3	1	1	1	1	1	1	1	0	1	0	1	1	5	0	3	5	4	2	1	0	0	0	1	0	0	0	0		0
3030	2017-05-09	LOS MANGOS	8	1979-08-27	37	CALLE 57 DD N° 23A -22	0	5	2	3	25		1	1	0	1	1	1	1	2	1	1	1	1	2	1	2	2	1	1	3	0			1	2	4	2	1	0	0	0	1	0	0	0	0		0
3031	2017-05-09	LOS MANGOS	8	1984-05-07	33	CALLE 57 N° 23A - 08	1	4	4	1	0	6	1	1	0	0	1	1	1	1	1	1	1	1	1	1	1	0	1	1	1	0			1	3	2	2	1	0	0	0	1	0	0	0	0		0
3032	2017-05-09	LOS MANGOS	8	1957-11-19	59	CALLE 57E N° 23 - 11	0	4	6	1	32		1	1	1	1	1	1	1	2	1	1	1	1	1	0	0	0	1	0	4	1	3	3	2	4	5	2	1	0	0	0	0	0	1	0	0		1
3033	2017-05-12	CASTILLA	5	1975-11-01	41	CALLE 95 Nº 69-17	1	2	4	1	14		0	1	0	0	0	0	1	1	1	1	1	1	1	0	0	0	1	1	4	1	2	1	2	6	4	3	1	0	0	0	1	0	0	0	0		0
3034	2017-05-12	CASTILLA	5	1948-05-20	68	CARRERA 70 Nº 94-85	0	1	1	2			0	1	0	0	0	0	0	4	1	1	2	1	1	2	0	0	1	2	4	2			4	1	4	3	0	0	0	0	0	0	0	1	0		1
3035	2017-05-12	CASTILLA	5	1958-05-20	58	CARRERA 70 Nº 94-25	0	7	3	1	50		1	1	1	1	1	0	1	1	2	1	1	1	1	0	1	0	0	1	3	1	2	1	2	5	6	3	0	0	0	0	1	0	0	0	0		0
3036	2017-05-12	CASTILLA	5	1950-10-06	66	CARRERA 70 Nº 94-109	0	2	4	1	16		0	1	0	1	1	0	1	1	1	2	1	1	1	1	1	0	1	1	1	1	2	1	3	3	3	3	0	0	0	0	1	0	0	0	0		0
3037	2017-05-15	BELÉN RINCÓN	16	1963-04-10	54	CALLE 2 N° 79-121 INT 203	0	3	4	2		3	1	1	1	0	0	0	1	1	1	1	1	1	1	1	1	0	1	2	1	0			1	1	1	2	1	0	0	0	1	0	0	0	0		0
3038	2017-05-15	BELÉN RINCÓN	16	1957-09-15	59	CALLE 1 N° 79AA-32 INT 208	0	7	4	1	59		1	1	0	1	1	0	0	4	2	2	0	1	1	1	1	0	1	1	1	1	3	2	3	6	5	2	1	0	0	0	1	0	0	0	0		0
3039	2017-05-15	BELÉN RINCÓN	16	1952-06-21	64	CALLE 1 N° 79AA-48	0	5	1	1	12		1	1	0	0	0	0	1	1	1	1	1	1	1	1	1	0	1	0	1	1	3	1	3	4	5	1	0	0	0	0	0	1	0	0	0		1
3040	2017-05-15	BELÉN RINCÓN	16	1972-01-22	45	CALLE 1 N° 79AA-32 INT 106	0	5	3	1	20		1	1	1	1	1	0	1	1	1	1	1	1	1	0	0	1	0	0	5	0			1	3	4	2	1	0	0	0	1	0	0	0	0		0
3041	2017-05-15	BELÉN RINCÓN	16	1972-08-04	44	CALLE 2 N° 80A-17	0	4	1	1	44		1	1	1	1	1	0	1	1	1	1	1	1	1	0	0	0	1	0	1	2			1	5	3	1	1	0	0	0	1	0	0	0	0		0
3042	2017-05-15	BELÉN RINCÓN	16	1947-04-13	70	CARRERA 80A N°1-27	0	2	1	1	20		1	1	0	1	1	1	1	1	1	1	2	1	1	1	1	2	0	1	1	1	3	2	3	7	5	1	0	0	0	0	1	0	0	0	0		0
3043	2017-05-16	13 DE NOVIEMBRE	8	1963-08-19	53	CALLE 57A 19 174	1	5	3	2	26		0	0	0	0	0	0	1	1	2	0	1	1	1	0	0	0	1	0	1	1	2	1	2	4	4	1	0	0	0	0	1	0	0	0	0		0
3044	2017-05-16	13 DE NOVIEMBRE	8	1992-01-10	25	CARRERA 57A 19 142	1	5	4	2	7		1	1	0	0	0	0	1	1	1	0	1	1	1	0	0	0	1	0	4	1	3	1	3	1	4	1	1	0	0	0	1	0	0	0	0		0
3045	2017-05-16	13 DE NOVIEMBRE	8	1990-07-15	26	CARRERA 57A 19 128	0	7	1	1	3		0	1	0	0	0	0	1	1	2	1	2	1	0	1	1	0	1	2	4	1	2	2	3	7	3	1	1	1	0	0	1	0	0	0	0		0
3046	2017-05-16	13 DE NOVIEMBRE	8	1957-11-21	59	CALLE 57A N° 19-120	0	5	1	1	27		0	1	0	0	0	0	0	4	0	2	0	2	1	1	1	0	1	1	4	1	3	2	3	3	4	1	0	1	0	0	0	0	0	0	1	CLIMATE CHANGE	1
3047	2017-05-16	13 DE NOVIEMBRE	8	1935-09-16	81	CALLE 57 19 10	0	2	1	1	40		1	1	1	1	1	0	1	4	1	1	1	1	1	1	2	2	2	2	4	1	7	0	3	1	2	1	0	0	0	0	0	0	0	1	0		1
3048	2017-05-16	13 DE NOVIEMBRE	8	1950-07-12	66	CALLE 57 19 14	0	1	1	1	1		0	1	1	1	1	0	1	1	1	1	1	1	0	0	0	0	0	0	4	1	3	1	3	4	3	1	1	0	0	0	1	0	0	0	0		0
3049	2017-05-17	ALFONSO LÓPEZ	5	1974-09-21	42	CALLE 91 71B 28 P2	0	3	1	2		6	1	1	1	0	0	0	1	1	1	2	1	1	1	2	2	0	1	0	1	0			1	6	5	3	1	0	0	0	1	0	0	0	0		0
3050	2017-05-17	ALFONSO LÓPEZ	5	1957-08-29	59	CARRERA 72 91 04	1	2	4	1	50		1	1	0	0	0	0	0	4	2	1	0	1	1	1	1	2	1	2	1	1	7	0	4	2	3	3	1	0	0	0	1	0	0	0	0		0
3051	2017-05-17	ALFONSO LÓPEZ	5	1990-01-18	27	CARRERA 72 91 11	0	5	3	1	7		1	1	1	1	1	0	1	4	1	1	1	1	1	0	1	0	0	0	1	1	4	1	3	3	3	3	0	0	0	0	1	0	0	0	0		0
3052	2017-05-17	ALFONSO LÓPEZ	5	1973-09-19	43	CARRERA 72A 91 23 APTO 110	0	3	3	2	20		0	1	0	1	1	0	1	1	1	1	1	1	1	1	1	0	1	0	1	1	6	0	3	4	3	1	0	0	0	0	1	0	0	0	0		0
3053	2017-05-17	ALFONSO LÓPEZ	5	1950-06-05	66	CALLE 91 72A 20	1	3	4	1	40		0	1	1	1	1	0	1	1	1	1	1	1	1	1	1	0	0	0	1	1	7	0	3	2	3	1	0	0	0	0	1	0	0	0	0		0
3054	2017-05-17	ALFONSO LÓPEZ	5	1981-01-25	36	CALLE 91 72A 66	1	3	3	4		6	1	1	0	1	1	0	1	1	1	1	1	1	1	0	1	0	1	1	1	1	2	1	3	2	3	1	1	0	0	0	1	0	0	0	0		0
3055	2017-05-17	ALFONSO LÓPEZ	5	1955-01-01	62	CARRERA 73B 91 04	0	5	1	1	2		1	1	0	1	1	0	1	1	1	1	1	1	1	0	0	0	0	0	1	1	5	0	3	6	4	2	0	1	0	1	0	0	0	0	0		1
3056	2017-05-17	ALFONSO LÓPEZ	5	1996-07-09	20	CALLE 91 72A 72	0	6	2	1	20		1	1	1	1	1	0	1	1	2	1	1	1	0	1	0	0	1	1	1	1	6	0	3	7	3	2	1	0	0	0	1	0	0	0	0		0
3057	2017-05-17	ALFONSO LÓPEZ	5	1978-12-02	38	CALLE 91 72A 118	0	5	1	1	38		1	1	0	1	1	1	1	4	1	1	1	1	1	1	1	2	1	1	1	1	2	1	2	6	6	2	1	0	0	0	1	0	0	0	0		0
3058	2017-05-17	ALFONSO LÓPEZ	5	1943-06-11	73	CARRERA 73B 91 10	0	4	1	1	41		1	1	1	1	1	1	1	1	1	1	1	1	1	0	2	0	0	0	1	1	2	1	2	1	3	2	1	0	0	0	1	0	0	0	0		0
3059	2017-05-17	ALFONSO LÓPEZ	5	1962-08-02	54	CALLE 91 72A 94	1	5	4	1	40		1	1	1	1	1	1	1	1	1	1	1	1	1	1	1	0	1	0	4	1	2	1	2	2	4	2	1	0	0	0	1	0	0	0	0		0
3060	2017-05-18	LOS MANGOS	8	1964-07-28	52	CALLE 57C 24 27	0	5	5	1	10		1	1	1	0	0	0	1	4	1	2	1	1	1	1	1	0	1	0	1	1	7	0	3	2	3	2	1	0	0	0	1	0	0	0	0		0
3061	2017-05-18	LOS MANGOS	8	1970-05-26	46	CALLE 57 24A 49	1	3	4	1		5	0	1	1	1	1	0	1	1	1	1	1	1	1	2	0	0	0	0	4	1	5	0	3	7	8	2	1	0	0	0	1	0	0	0	0		0
3062	2017-05-18	LOS MANGOS	8	1941-03-27	76	CALLE 57C 23 03 INT 204	1	2	1	1	5		1	1	1	1	1	1	1	1	1	2	1	1	1	1	1	1	1	1	1	1	2	1	3	5	3	1	1	0	0	0	1	0	0	0	0		0
3063	2017-05-19	LA PIÑUELA	4	1941-07-09	75	CARRERA 50A N° 87-88	1	3	4	1	11	6	1	1	1	1	1	0	1	1	1	0	1	1	1	1	1	0	1	0	1	0			1	2	2	3	1	0	0	0	1	0	0	0	0		0
3064	2017-05-19	LA PIÑUELA	4	1937-03-30	80	CARRERA 50A N° 87-76	0	3	1	1	30		0	1	0	1	0	0	1	1	1	2	1	1	1	0	1	0	1	0	1	1	6	0	3	1	4	3	1	0	0	0	1	0	0	0	0		0
3065	2017-05-19	LA PIÑUELA	4	1960-02-13	57	CARRERA 50A N° 87-32	1	2	4	2			1	1	1	1	1	0	1	1	1	1	1	2	1	0	0	0	0	0	1	0			1	2	3	3	0	0	0	0	1	0	0	0	0		0
3066	2017-05-19	LA PIÑUELA	4	1958-08-20	58	CARRERA 50A N° 87-56	0	1	4	1	1		1	1	0	1	1	0	1	1	1	1	1	1	1	0	0	0	1	0	1	0			1	3	3	3	1	0	0	0	1	0	0	0	0		0
3067	2017-05-19	LA PIÑUELA	4	1968-02-15	49	CALLE 87 N° 50-24	1	5	4	1	10		1	1	1	0	1	0	1	1	1	1	1	2	0	1	1	0	1	1	1	1	5	0	3	4	4	3	1	0	0	0	1	0	0	0	0		0
3068	2017-05-19	LA PIÑUELA	4	1959-11-25	57	CALLE 87 N° 50-10	0	3	1	1	57		1	1	1	1	1	0	1	1	1	1	1	1	1	2	2	0	0	1	1	1	5	0	3	3	4	3	0	0	0	0	1	0	0	0	0		0
3069	2017-05-19	LA PIÑUELA	4	1989-12-24	27	CARRERA 50 N° 87-21	0	5	3	3	2		1	1	1	1	1	0	1	1	1	1	2	1	1	1	1	0	0	0	5	0			1	5	3	3	1	0	0	0	1	0	0	0	0		0
3070	2017-05-19	LA PIÑUELA	4	1983-03-04	34	CARRERA 50 N° 87-47	0	6	2	1	5		1	1	1	1	1	0	1	1	1	0	0	1	0	1	1	0	0	0	4	1	3	1	3	5	5	3	0	0	0	0	1	0	0	0	0		0
3071	2017-05-19	LA PIÑUELA	4	1963-07-22	53	CARRERA 50 N° 87-119	0	8	3	1	23		1	1	1	0	0	0	1	1	1	1	1	1	1	1	1	0	1	0	1	2			2	5	5	3	1	0	0	0	1	0	0	0	0		0
3072	2017-05-19	LA PIÑUELA	4	1972-05-16	45	CALLE 89 N° 50-13	0	5	1	1	4		1	1	1	1	1	0	1	1	1	0	1	1	1	1	1	0	1	1	1	1	4	2	2	5	5	3	0	0	0	0	1	0	0	0	0		0
3073	2017-05-19	LA PIÑUELA	4	1977-06-12	39	CARRERA 87 N° 50-14	0	7	1	3		2	1	1	1	1	1	0	1	1	2	0	1	1	1	0	1	0	1	0	1	0			1	3	4	3	0	0	0	0	1	0	0	0	0		0
3074	2017-05-19	LA PIÑUELA	4	1977-09-13	39	CARRERA 50 N° 87-05	0	5	1	1	10		1	1	1	1	1	1	1	1	1	2	1	1	1	0	0	0	1	2	1	1	4	1	2	4	4	3	0	0	0	0	1	0	0	0	0		0
3075	2017-05-22	LA ESMERALDA	4	1931-06-21	85	CARRERA 45 A 85 126	0	2	1	1	50		0	1	0	0	0	0	0	4	1	1	1	1	1	0	0	0	0	0	1	1	7	0	3	2	4	3	0	0	0	0	1	0	0	0	0		0
3076	2017-05-22	LA ESMERALDA	4	1998-01-18	19	CARRERA 45A 85 116	0	4	1	1	19		1	1	0	1	0	0	1	1	1	1	1	1	1	1	0	0	1	0	1	0			1	4	1	3	1	0	0	0	1	0	0	0	0		0
3077	2017-05-22	LA ESMERALDA	4	1949-05-17	68	CARRERA 45A 85 72	0	2	1	1	25		0	1	0	0	0	0	1	4	2	2	2	1	1	0	0	0	2	0	1	1	7	0	3	5	5	3	1	0	0	0	0	0	0	1	0		1
3078	2017-05-22	LA ESMERALDA	4	1967-09-24	49	CARRERA 45A 85 72	0	5	1	1		3	1	1	0	0	0	0	1	1	1	1	1	1	1	1	1	0	1	0	4	0			1	3	5	3	1	0	0	0	1	0	0	0	0		0
3079	2017-05-23	NUEVA VILLA DE LA IGUANA	7	1982-05-11	35	CALLE 59 66A 60 INT 109	0	7	5	1	25		1	1	1	1	1	0	1	4	1	1	1	1	2	1	1	0	1	1	1	1	6	0	3	3	3	1	1	0	0	0	1	0	0	0	0		0
3080	2017-05-23	NUEVA VILLA DE LA IGUANA	7	1980-04-26	37	CALLE 59 66A 60 INT 209	0	4	1	1	15		1	1	0	1	0	0	0	4	0	0	0	1	1	0	0	1	0	0	1	1	7	0	3	3	3	1	1	0	0	0	0	0	0	1	0		1
3081	2017-05-23	NUEVA VILLA DE LA IGUANA	7	1929-02-14	88	CALLE 59 66A 60 INT 117	1	2	4	1	62		0	1	1	0	0	0	0	4	0	0	0	1	1	1	1	1	1	0	4	1	7	0	3	4	3	1	1	0	0	0	0	0	0	1	0		1
3082	2017-05-23	NUEVA VILLA DE LA IGUANA	7	1996-12-21	20	CALLE 54 66A 60	0	5	1	1	1		0	1	0	0	0	0	0	4	0	1	0	1	0	1	1	1	0	0	4	0			1	3	2	1	1	0	0	0	0	0	0	1	0		1
3083	2017-05-23	NUEVA VILLA DE LA IGUANA	7	1961-10-10	55	CALLE 59 65 158	0	3	1	1	55		0	1	0	0	0	0	1	3	1	1	1	1	1	0	0	0	1	2	5	1	5	0	2	2	5	1	1	0	0	0	1	0	0	0	0		0
3084	2017-05-23	NUEVA VILLA DE LA IGUANA	7	1983-07-06	33	CALLE 59 65 162 INT 301	0	3	1	1		2	1	1	1	1	1	0	1	1	1	1	1	1	1	1	2	0	1	0	4	0			1	6	3	1	0	0	0	0	1	0	0	0	0		0
3085	2017-05-24	13 DE NOVIEMBRE	8	1999-04-29	18	CALLE 56FG 20 44	0	6	2	4	3		1	1	0	1	0	0	1	1	1	1	1	1	1	1	1	2	1	2	1	0			1	3	4	1	1	0	0	0	1	0	0	0	0		0
3086	2017-05-24	13 DE NOVIEMBRE	8	1988-07-23	28	CALLE 56FG 20A 03	0	4	1	1	28		0	0	0	0	0	0	1	4	0	0	1	1	0	0	0	0	1	1	1	1	2	1	3	6	4	1	1	0	0	0	1	0	0	0	0		0
3087	2017-05-24	13 DE NOVIEMBRE	8	1931-12-31	85	CARRERA 56FF 20A 09 INT 102	0	2	1	1	12		1	1	1	1	1	0	1	1	1	1	1	2	2	1	1	0	1	0	1	0			4	1	1	1	0	0	0	0	1	0	0	0	0		0
3088	2017-05-24	13 DE NOVIEMBRE	8	1951-05-06	66	CALLE 56FF 20A 15	1	3	4	1	32		0	1	1	1	1	0	1	1	1	0	1	1	1	0	1	0	1	0	4	1	4	1	3	3	3	1	1	0	0	0	1	0	0	0	0		0
3089	2017-05-24	13 DE NOVIEMBRE	8	1971-11-11	45	CARRERA 23 56FE 16	0	4	1	1	7		1	1	0	0	0	0	1	4	1	1	1	1	1	1	1	0	1	1	1	1	4	1	2	5	3	1	1	0	0	0	1	0	0	0	0		0
3090	2017-05-24	13 DE NOVIEMBRE	8	1933-11-30	83	CALLE 56FD 20 48	0	2	1	1	20		0	1	0	0	1	0	1	1	1	1	1	1	1	1	1	0	1	0	4	1	6	0	3	2	4	1	0	0	0	0	1	0	0	0	0		0
3091	2017-05-24	13 DE NOVIEMBRE	8	1985-12-12	31	CALLE 56FD 20 44	0	5	1	1	30		0	1	0	0	0	0	1	1	1	1	1	1	1	1	1	0	1	2	1	1	4	1	2	7	5	1	1	0	0	0	1	0	0	0	0		0
3092	2017-05-24	13 DE NOVIEMBRE	8	1947-10-09	69	CARRERA 23 56FF 06	0	5	1	1	36		0	1	1	0	0	0	1	1	1	2	1	1	1	0	2	2	0	1	1	1	7	0	3	2	4	1	1	0	0	0	1	0	0	0	0		0
3093	2017-05-24	13 DE NOVIEMBRE	8	1966-12-19	50	CALLE 56FF 20A 48	0	3	1	1	30		0	1	1	1	1	0	1	4	1	1	1	1	1	1	1	0	1	0	1	1	5	0	3	4	3	1	0	0	0	0	1	0	0	0	0		0
3094	2017-05-24	13 DE NOVIEMBRE	8	1975-10-27	41	CALLE 56FF 20A 33 INT 202	0	1	1	1	20		0	1	0	0	1	1	1	1	1	1	1	1	1	1	1	2	1	1	1	1	4	1	2	4	4	1	1	0	0	0	1	0	0	0	0		0
3095	2017-05-25	BELÉN RINCÓN	16	1960-08-10	56	CALLE 3 N° 80A - 11	0	4	1	1	27		1	1	0	1	1	0	0	4	0	0	0	1	1	1	1	0	1	1	1	1	2	1	3	5	5	2	1	0	0	0	1	0	0	0	0		0
3096	2017-05-25	BELÉN RINCÓN	16	1947-09-20	69	CALLE 3 N° 80A - 50 APTO 201	0	5	1	1	6		0	1	0	0	0	0	1	1	1	2	1	2	0	1	2	2	1	0	4	0			1	4	5	2	1	0	0	0	1	0	0	0	0		0
3097	2017-05-25	BELÉN RINCÓN	16	1999-03-16	18	CALLE 3 N° 80A - 50 APTO.302	0	5	2	1	0	6	0	1	1	0	0	0	1	1	1	2	1	1	0	1	1	0	1	1	4	0			1	4	2	2	0	0	0	0	1	0	0	0	0		0
3098	2017-05-25	BELÉN RINCÓN	16	1967-05-06	50	CARRERA 80A N° 3A - 52 INT. 301	0	4	1	1	9	0	0	1	0	0	0	0	1	1	1	1	1	1	1	0	1	0	1	1	1	1	5	0	4	2	3	2	1	0	0	0	0	0	0	1	0		1
3099	2017-05-25	BELÉN RINCÓN	16	1963-12-08	53	CALLE 3A N° 80A -14	0	4	1	2	53		1	1	1	1	1	0	1	1	1	1	1	1	1	0	1	0	1	0	1	1	3	1	3	3	3	2	0	0	0	0	1	0	0	0	1	HUMED CLOTHES SEVERAL DAYS	0
3100	2017-05-25	BELÉN RINCÓN	16	1993-01-02	24	CARRERA 80A N° 30-26 INT.101	0	7	3	1	15		1	1	1	1	1	0	1	1	1	0	1	1	1	1	1	0	1	0	1	0			1	3	2	2	0	0	0	0	1	0	0	0	0		0
3101	2017-05-25	BELÉN RINCÓN	16	1964-08-01	52	CALLE 3A N° 80 - 49	0	5	3	1	34		1	1	0	0	0	0	1	1	1	0	1	1	1	0	1	0	1	0	1	1	5	0	3	2	2	2	0	0	0	0	1	0	0	0	0		0
3102	2017-05-25	BELÉN RINCÓN	16	1937-01-18	80	CARRERA 80A N° 3A - 16	0	2	1	1	48		1	1	1	0	0	0	1	1	1	1	1	1	1	0	2	0	0	0	4	0			1	3	3	2	1	0	0	0	0	0	0	1	0		1
3103	2017-05-31	LA ESMERALDA	4	1944-07-31	72	CARRERA 45A 86 22	0	1	1	1	5		0	1	0	0	0	0	1	1	1	1	1	1	1	1	1	0	1	1
3104	2017-05-31	LA ESMERALDA	4	1967-12-26	49	CARRERA 45A 86 12	0	5	1	1	10		1	1	1	1	1	0	1	1	1	0	1	1	1	1	1	0	0	0	1	1	2	2	2	4	4	3	1	0	0	0	1	0	0	0	0		0
3105	2017-05-31	LA ESMERALDA	4	1985-10-31	31	CARRERA 44A 87 18	1	7	5	4	31		1	1	0	0	1	0	1	1	1	2	1	1	1	1	1	0	1	1	1	0			1	3	4	3	0	0	0	0	1	0	0	0	0		0
3106	2017-05-31	LA ESMERALDA	4	1964-12-08	52	CARRERA 44A 87 60	0	5	1	1	52		1	1	1	1	1	0	1	1	1	1	2	1	1	1	2	0	1	2	1	1	3	1	3	4	4	3	0	0	0	0	1	0	0	0	0		0
3107	2017-05-31	LA ESMERALDA	4	1988-05-12	29	CARRERA 44 87 35	0	7	1	1	3		1	1	0	1	0	0	1	4	1	1	1	1	0	1	1	0	1	0	1	0			1	6	4	3	1	0	0	0	1	0	0	0	0		0
3108	2017-05-31	LA ESMERALDA	4	1947-03-31	70	CARRERA 45A 86 70	1	5	6	1	50		1	1	0	1	1	1	1	4	2	2	1	1	1	0	2	0	1	0	4	1	2	1	3	3	6	3	1	0	0	0	0	0	0	1	0		1
3109	2017-06-01	NUEVA VILLA DE LA IGUANA	7	1951-11-07	65	CALLE 59 66A 78	1	2	4	1	30		0	1	0	0	1	0	1	1	1	0	1	1	1	1	1	0	1	1	4	2			2	1	3	1	0	0	0	0	0	0	0	0	1	BY THE ENVIROMENT	1
3110	2017-06-01	NUEVA VILLA DE LA IGUANA	7	1991-01-11	26	CALLE 59 66D 16 INT 201	0	5	4	4	4		0	1	0	0	0	0	1	1	1	1	1	1	1	0	1	0	1	1	1	1	2	99	3	4	4	1	1	0	0	0	1	0	0	0	0		0
3111	2017-06-01	NUEVA VILLA DE LA IGUANA	7	1989-11-13	27	CALLE 59 69 46 PISO 2	0	5	3	2	10		0	1	0	0	0	0	1	1	1	1	1	1	1	1	1	0	1	0	1	1	2	1	2	5	3	1	1	0	0	0	1	0	0	0	0		0
3112	2017-06-01	NUEVA VILLA DE LA IGUANA	7	1982-10-21	34	CALLE 59 69 92 INT 202	1	4	2	1	34		1	1	0	0	0	0	1	1	1	1	1	1	1	0	0	0	0	0	1	1	2	1	3	2	5	1	1	0	0	0	1	0	0	0	0		0
3113	2017-06-01	NUEVA VILLA DE LA IGUANA	7	1964-10-20	52	CALLE 59 6984	0	5	3	1	42		1	1	0	1	1	0	1	2	0	2	1	1	1	0	0	0	1	2	1	1	2	1	3	7	4	1	1	0	0	0	1	0	0	0	0		0
3114	2017-06-01	NUEVA VILLA DE LA IGUANA	7	1960-06-25	56	CALLE 59 69 46	0	4	1	1	56		0	1	1	1	1	1	1	2	2	1	1	1	1	1	1	0	1	0	4	1	2	1	2	4	3	1	1	0	0	0	1	0	0	0	0		0
3115	2017-06-05	LA FRANCIA	2	1948-11-07	68	CARRERA 49A 108 92	0	2	1	1	4		1	1	1	1	0	0	0	4	0	0	0	1	0	1	2	0	1	1	1	0			4	6	4	2	1	0	0	0	0	0	0	1	0		1
3116	2017-06-05	LA FRANCIA	2	1963-10-23	53	CALLE 109 48A 22 INT 115	0	2	4	1	40		1	1	1	1	1	0	1	1	1	1	1	1	1	1	1	0	1	0	4	1	6	0	3	5	5	1	0	0	0	0	1	0	0	0	0		0
3117	2017-06-05	LA FRANCIA	2	1973-09-23	43	CALLE 110 48B 045	0	3	1	1		1	0	1	1	1	1	0	1	1	1	1	1	1	1	1	1	0	1	0	4	0			1	5	4	2	0	0	0	0	1	0	0	0	0		0
3118	2017-06-06	LA PRADERA	13	1965-08-06	51	CARRERA 94A 48A 64	0	6	1	1	42		1	1	0	1	0	0	1	4	1	0	1	1	0	1	0	1	1	2	1	0			4	5	6	3	0	0	0	0	1	0	0	0	0		0
3119	2017-06-06	LA PRADERA	13	1982-03-08	35	CARRERA 94 48A 47	0	5	4	1	2		1	1	1	1	1	0	1	1	1	0	1	1	1	2	2	0	1	1	1	0			1	4	4	3	1	0	0	0	1	0	0	0	0		0
3120	2017-06-06	LA PRADERA	13	1970-08-24	46	CARRERA 94 48A 109 PISO 3	0	5	1	1	20		0	1	0	0	0	0	1	1	1	1	1	1	0	1	1	0	1	0	1	0			1	6	5	3	1	0	0	0	1	0	0	0	0		0
3121	2017-06-06	LA PRADERA	13	1961-06-06	56	CARRERA 94 48A 136	0	7	3	2		4	1	1	1	1	1	0	1	1	1	1	1	1	0	0	1	0	0	0	1	0			1	2	4	3	1	0	0	0	1	0	0	0	0		0
3122	2017-06-06	LA PRADERA	13	1982-10-29	34	CARRERA 94 48A 70	1	7	3	1		4	0	1	0	1	0	0	1	4	1	2	1	1	1	2	2	2	1	2	5	0			1	1	1	3	0	0	0	0	1	0	0	0	0		0
3123	2017-06-07	JUAN XXIII	13	1975-12-17	41	CALLE 49 99E 91 INT 215	0	5	1	1	14		1	1	0	0	1	0	0	4	1	0	0	1	1	1	1	1	1	1	1	1	6	0	4	4	3	1	1	0	0	0	1	0	0	0	0		0
3124	2017-06-07	JUAN XXIII	13	1958-03-26	59	CALLE 48EE 99DD 154 APTO 301	0	2	1	1	20		0	1	1	0	0	0	0	4	1	2	0	2	1	1	1	2	1	1	4	1	5	0	3	2	2	1	1	0	0	1	0	0	0	0	0		1
3125	2017-06-07	JUAN XXIII	13	1966-10-01	50	CALLE 48EE 99DD 145	0	2	1	2	17		0	1	1	0	0	0	0	4	0	0	0	1	1	1	1	0	0	0	4	1	4	1	3	6	3	1	1	0	0	0	1	0	0	0	0		0
3126	2017-06-07	JUAN XXIII	13	1951-03-28	66	CALLE 48EE 99DD 154 INT 344	1	3	3	4	60		0	1	0	0	0	0	1	1	1	2	1	1	1	1	2	0	1	1	4	1	7	0	3	3	3	1	1	0	0	0	1	0	0	0	0		0
3127	2017-06-07	JUAN XXIII	13	1971-04-25	46	CALLE 49 99F 19	0	7	1	2	1		0	1	0	0	0	0	1	1	1	2	1	2	1	1	1	0	1	0	4	0			1	4	3	1	1	0	0	0	1	0	0	0	0		0
3128	2017-06-07	JUAN XXIII	13	1975-03-13	42	CALLE 49 99F 27	0	3	1	1	18		0	1	0	0	1	0	1	1	1	2	1	1	1	1	1	0	0	2	4	1	5	0	3	5	4	1	1	0	0	0	1	0	0	0	0		0
3129	2017-06-07	JUAN XXIII	13	1990-12-05	26	CALLE 49A 99F 16 INT 101	0	7	1	1	14		1	1	1	1	1	1	1	1	1	0	2	1	1	0	0	0	1	2	4	1	5	1	2	4	3	1	1	0	0	0	1	0	0	0	0		0
3130	2017-06-08	NUEVOS CONQUISTADORES	13	1963-04-13	54	CALLE 34B 119A 129 INT 143	0	4	4	1	45		0	1	1	1	0	0	1		2	2	2	2	1	1	1	0	1	1	4	0			1	3	3	1	0	0	0	0	0	0	0	1	0		1
3131	2017-06-08	NUEVOS CONQUISTADORES	13	1981-06-26	35	CALLE 34B 119A 129 INT 102	0	3	3	1		3	1	1	0	1	1	0	1	1	1	1	1	1	1	0	0	0	0	0	1	0			1	4	4	2	1	0	0	0	1	0	0	0	0		0
3132	2017-06-08	NUEVOS CONQUISTADORES	13	1972-01-14	45	CALLE 34B 119A 43	1	2	3	1	2		0	1	0	1	0	0	1	1	1	1	1	1	1	2	2	0	1	2	4	1	5	1	3	3	3	2	1	0	0	0	1	0	0	0	0		0
3133	2017-06-08	NUEVOS CONQUISTADORES	13	1992-09-01	24	CALLE 34B 119A 59 INT 162	0	3	1	1	24		0	1	1	1	0	0	1	4	1	1	1	1	1	1	2	0	2	1	4	0			1	2	3	2	1	0	0	0	0	0	0	1	0		1
3134	2017-06-08	NUEVOS CONQUISTADORES	13	1955-12-03	61	CARRERA 125 34AA 181	0	4	1	2	37		0	1	0	0	0	0	1	3	0	1	1	1	0	1	2	0	1	0	1	0			1	2	5	2	0	0	0	0	1	0	0	0	0		0
3135	2017-06-08	NUEVOS CONQUISTADORES	13	1969-05-11	48	CALLE 34B 119A 161	0	5	3	1	48		1	1	1	1	1	1	1	1	1	1	1	1	1	1	1	2	1	0	1	0			1	12	5	2	1	0	0	0	1	0	0	0	0		0
3136	2017-06-09	VILLA NIZA	2	1969-05-16	48	CALLE 104B 50 17	1	5	4	2	35		1	1	0	1	0	0	1	3	1	1	1	1	1	1	1	0	1	1	1	1	5	1	4	2	3	2	1	0	0	0	0	0	0	0	1	CONTAMINATED WATER	1
3137	2017-06-09	VILLA NIZA	2	1943-01-27	74	CALLE 104B 50 39 INT 101	1	3	4	1	54		1	1	0	1	1	0	1	3	1	1	1	1	1	1	1	0	1	1	1	1	6	0	3	3	4	2	1	0	0	1	0	0	0	0	0		1
3138	2017-06-09	VILLA NIZA	2	1991-01-19	26	CALLE 104B 50 51 INT 301	0	5	5	1	26		1	1	0	1	1	0	1	2	1	0	1	1	1	1	1	0	1	1	1	0			1	3	3	2	1	0	0	0	1	0	0	0	0		0
3139	2017-06-09	VILLA NIZA	2	1996-10-25	20	CALLE 104B 50 51	0	4	1	1		8	1	1	0	0	1	0	1	4	1	0	1	1	1	0	0	0	1	0	4	0			1	6	4	2	1	0	0	0	1	0	0	0	0		0
3140	2017-06-09	VILLA NIZA	2	1961-09-20	55	CALLE 104B 50 77	1	1	4	1	55		1	1	0	1	1	0	1	3	1	1	1	1	1	0	1	2	1	2	1	1	5	0	3	4	3	2	0	0	0	0	1	0	0	0	0		0
3141	2017-06-09	VILLA NIZA	2	1959-01-24	58	CALLE 104C 50 68	0	3	3	1	58		1	1	1	1	1	0	1	1	1	1	1	1	1	0	1	0	1	0	1	1	6	0	3	1	2	2	1	0	0	0	1	0	0	0	0		0
3142	2017-06-12	LA FRANCIA	2	1985-04-13	32	CARRERA 49A 110 155 INT 117	0	5	3	2	32		0	1	1	0	1	0	0	4	0	2	0	1	1	0	1	0	1	0	1	1	6	0	3	3	3	2	1	0	0	0	1	0	0	0	0		0
3143	2017-06-12	LA FRANCIA	2	1991-09-27	25	CARRERA 49A 110 17	1	4	4	1	6		1	1	0	0	0	0	1	3	1	0	1	1	0	1	1	0	1	1	1	1	6	0	3	5	4	2	0	0	0	0	1	0	0	0	0		0
3144	2017-06-12	LA FRANCIA	2	1975-09-18	41	CALLE 110 49A 30	0	7	3	1	9		1	1	0	0	1	0	1	1	1	0	1	1	1	0	1	0	1	0	4	1	7	0	3	7	4	2	0	0	0	0	1	0	0	0	0		0
3145	2017-06-12	LA FRANCIA	2	1983-07-12	33	CARRERA 49B 110 33	1	5	3	1	5		0	1	1	1	1	0	0	4	1	2	0	1	1	1	1	0	1	0	1	1	2	1	3	4	2	2	1	0	0	0	1	0	0	0	0		0
3146	2017-06-12	LA FRANCIA	2	1956-12-06	60	CARRERA 49B 110 53	0	4	1	1	56		1	1	0	1	1	0	1	1	1	1	1	1	1	0	0	0	0	0	4	1	2	1	3	18	13	2	1	0	0	0	1	0	0	0	0		0
3147	2017-06-12	LA FRANCIA	2	1930-08-02	86	CARRERA 49 110 075	0	2	1	1	30		0	1	1	0	1	0	1	1	1	1	1	1	1	1	1	0	1	1	4	1	5	0	3	7	3	2	0	0	0	0	0	0	0	1	0		1
3148	2017-06-13	LA PRADERA	13	1994-10-19	22	CARRERA 97A 48CC 17 INT 351	0	7	1	1	1	6	1	1	0	0	1	0	1	2	2	2	1	1	0	2	0	0	1	0	1	0			1	6	4	3	1	0	0	0	1	0	0	0	0		0
3149	2017-06-13	LA PRADERA	13	1946-03-25	71	CARRERA 97A 48C 18	0	2	1	1	5		0	1	0	1	1	0	1	1	1	1	2	1	1	1	1	0	0	0	1	1	2	1	3	5	4	3	1	0	0	0	1	0	0	0	0		0
3150	2017-06-13	LA PRADERA	13	1963-07-07	53	CALLE 48C 95 126	0	5	4	3	53		1	1	0	0	1	0	1	3	1	1	1	1	1	0	0	0	1	0	1	1	6	0	3	2	3	3	1	0	0	0	1	0	0	0	0		0
3151	2017-06-13	LA PRADERA	13	1998-03-20	19	CALLE 48C 95 94	0	6	2	1	5		1	1	0	1	1	0	1	1	0	0	1	1	1	1	1	0	1	0	1	1	2	1	3	5	4	3	1	0	0	0	1	0	0	0	0		0
3152	2017-06-13	LA PRADERA	13	1939-07-31	77	CARRERA 94 48B 44	0	7	6	1	41		1	1	0	0	0	0	0		1	2	1	2	0	1	2	2	2	1	4	0			1	1	4	3	1	0	0	0	1	0	0	0	0		0
3153	2017-06-13	LA PRADERA	13	1968-01-30	49	CARRERA 97A 48CC 17	0	3	3	1			1	1	1	1	1	0	1	1	2	0	1	1	1	1	1	0	0	0	4	1	7	0	3	9	6	3	1	0	0	0	1	0	0	0	0		0
3154	2017-06-14	JUAN XXIII	13	1968-12-13	48	CARRERA 49DD N° 49A 07	0	3	1	1	20		0	1	1	1	1	0	1	1	2	2	1	1	1	0	0	0	1	2	4	1	6	0	3	2	3	1	1	0	0	0	1	0	0	0	0		0
3155	2017-06-14	JUAN XXIII	13	1950-08-08	66	CARRERA 99DD N° 49A 41	0	2	1	1	15		0	1	0	0	0	0	1	4	1	1	1	1	0	1	1	0	1	0	1	0			1	5	3	1	1	1	0	0	0	0	0	0	0		1
3156	2017-06-14	JUAN XXIII	13	1965-08-06	51	CARRERA 99DD N° 49A 82 INT 102	0	5	1	1	20		1	1	1	1	0	0	0	4	0	0	0	1	1	1	1	0	1	1	1	1	5	0	4	5	4	1	1	0	0	0	1	0	0	0	0		0
3157	2017-06-14	JUAN XXIII	13	1997-05-14	20	CARRERA 99DD N° 49A 82 INT 108	0	5	1	1		9	0	1	0	1	0	0	1	1	1	1	1	1	0	1	2	0	1	1	1	0			1	3	3	1	1	0	0	0	1	0	0	0	0		0
3158	2017-06-14	JUAN XXIII	13	1971-08-24	45	CARRERA 91DD N° 49A 81	0	5	1	4	4		0	1	1	1	1	0	1	1	1	2	1	1	1	1	1	0	0	0	4	1	4	1	3	3	3	1	1	0	0	0	1	0	0	0	0		0
3159	2017-06-15	NUEVOS CONQUISTADORES	13	1997-04-08	20	CARRERA 34 AC 34	0	6	2	4	5		1	1	0	0	0	0	1	2	1	1	1	1	2	1	0	0	1	2	1	1	2	1	3	5	5	2	1	0	0	0	1	0	0	0	0		0
3160	2017-06-15	NUEVOS CONQUISTADORES	13	1970-06-21	46	CARRERA 119 34 AB 56	0	4	1	1	21		1	1	0	0	1	0	1	1	1	1	1	1	1	2	1	0	1	0	1	0			1	8	3	2	0	0	0	0	1	0	0	0	0		0
3161	2017-06-15	NUEVOS CONQUISTADORES	13	1957-12-02	59	CARRERA 34 AB 48 INT 201	0	3	1	1	5		1	1	0	1	1	0	1	1	1	1	1	1	1	1	1	0	1	0	1	1	5	0	3	3	1	2	0	0	0	0	1	0	0	0	0		0
3162	2017-06-15	NUEVOS CONQUISTADORES	13	1962-02-21	55	CALLE 34 B 118 266 INT 101	0	5	1	1	45		0	1	0	0	1	1	1	1	1	1	1	1	1	1	1	0	1	1	1	1	2	1	2	3	6	2	1	0	0	0	1	0	0	0	0		0
3163	2017-06-15	NUEVOS CONQUISTADORES	13	1962-02-19	55	CALLE 34B 118 256	0	4	1	1	40		1	1	0	1	1	1	1	1	1	1	1	1	1	1	1	0	0	1	1	1	2	1	2	4	6	2	1	0	0	0	1	0	0	0	0		0
3164	2017-06-16	VILLA NIZA	2	1960-11-12	56	CALLE 104B 49A 07	1	5	3	4	8		1	1	1	0	0	0	1	1	1	2	1	1	1	2	1	0	0	0	1	1	5	0	3	5	3	2	0	0	0	0	1	0	0	0	0		0
3165	2017-06-16	VILLA NIZA	2	1937-06-22	79	CALLE 104B 49A 17	1		6	1	53		0	1	0	0	0	0	1	1	1	1	1	1	1	0	0	0	0	0	4	1	5	0	3	5	5	2	0	0	0	0	0	0	0	1	0		1
3166	2017-06-16	VILLA NIZA	2	1998-11-29	18	CALLE 104A 49A 27	0	4	2	1	12		0	1	1	1	1	0	1	3	1	2	1	1	1	1	1	0	1	2	1	1	5	0	3	7	3	2	1	0	0	0	1	0	0	0	0		0
3167	2017-06-16	VILLA NIZA	2	1969-05-18	48	CALLE 104A 49A 23	0	5	1	4	11		0	1	1	0	0	0	0	4	0	0	0	1	1	1	0	0	1	1	4	1	6	0	4	10	8	2	1	0	0	0	0	0	0	0	1	GO TO THE FIELDS	1
3168	2017-06-16	VILLA NIZA	2	1973-07-24	43	CALLE 104A 49A 47	0	4	1	1	30		1	1	1	1	1	0	0	1	1	1	1	1	1	1	2	0	1	0	1	1	2	1	3	4	3	2	0	0	0	0	1	0	0	0	0		0
3169	2017-06-16	VILLA NIZA	2	1991-05-28	26	CALLE 104 A 49 A 49	0	7	1	1	26		1	1	1	1	1	0	1	3	1	2	0	1	0	0	0	0	1	2	1	1	5	0	3	5	5	2	1	0	0	0	1	0	0	0	0		0
3170	2017-06-16	VILLA NIZA	2		50	CALLE 104 49 46	0	2	1	1	50		0	0	0	1	0	0	1	1	1	1	1	1	1	1	1	1	1	0	4	1	7	99	3	3	3	2	1	0	0	0	1	0	0	0	0		0
3171	2017-06-20	PEDREGAL	6	1942-01-07	75	CALLE 101 72 42	0	4	1	1		3	1	1	1	0	0	0	0	4	2	2	0	1	1	2	2	2	2	2	1	0			4	1	3	3	0	0	0	0	1	0	0	0	0		0
3172	2017-06-20	PEDREGAL	6	1982-12-24	34	CALLE 101 72 A 48	0	7	1	1	27		1	1	1	1	1	0	1	4	0	1	1	1	1	1	0	0	1	0	1	0			1	3	5	3	1	0	0	0	1	0	0	0	0		0
3173	2017-06-20	PEDREGAL	6	1980-12-27	36	CALLE 101 72 A 80	1	7	3	4	16		0	1	1	1	1	0	1	1	1	0	1	1	1	1	1	0	1	0	1	0			1	4	4	3	1	0	0	0	1	0	0	0	0		0
3174	2017-06-20	PEDREGAL	6	1940-07-10	76	CALLE 101 72 A 84	0	3	1	1	50		0	1	1	0	1	0	1	1	1	1	1	1	1	2	2	0	1	0	4	1	7	0	3	2	5	3	0	0	0	0	1	0	0	0	0		0
3175	2017-06-20	PEDREGAL	6			CALLE 101 73 A 4	1	8	3	1	20		1	1	1	1	0	0	1	1	1	1	0	0	1	1	1	1	1	1	1	1	6	0	3	4	4	3	1	0	0	0	1	0	0	0	0		0
3176	2017-06-20	PEDREGAL	6	1953-06-24	63	CALLE 101 73 A 12	0	5	1	1	54		1	1	1	0	0	0	1	1	1	1	1	1	1	1	0	0	1	0	1	1	5	0	3	2	4	3	1	0	0	0	1	0	0	0	0		0
3177	2017-06-20	PEDREGAL	6	1961-04-24	56	CALLE 101 A 73 68	1	5	4	4	40		1	0	1	0	0	0	1	1	1	1	1	1	1	0	0	0	1	0	1	1	5	0	3	4	5	3	0	0	0	0	1	0	0	0	0		0
3178	2017-06-21	LA SALLE	3	1990-08-04	26	CARRERA 42B N° 91-65 INT. 106	0	6	2	4	5		0	1	1	1	1	0	1	2	1	2	1	1	0	0	2	0	2	0	1	0			1	5	4	2	0	0	0	0	1	0	0	0	0		0
3179	2017-06-21	LA SALLE	3	1981-04-24	36	CARRERA 42B N° 91 - 65 INT. 253	0	4	1	1	9	6	1	1	0	1	1	0	1	1	1	0	1	1	1	0	0	0	0	0	1	1	1	0	1	3	4	2	0	0	0	0	1	0	0	0	0		0
3180	2017-06-21	LA SALLE	3	1960-06-27	56	CARRERA 42B N° 91-65 INT.322	0	2	1	1	22		1	1	1	1	1	0	1	3	1	1	1	1	0	2	2	0	1	2	1	1	6	0	4	5	5	2	0	0	0	0	1	0	0	0	0		0
3181	2017-06-21	LA SALLE	3	1966-11-29	50	CALLE 91 N° 40 - 51	0	4	3	1	50		0	1	0	0	0	0	1	3	1	1	1	1	1	1	1	0	0	0	1	1	6	0	3	3	3	2	1	0	0	0	1	0	0	0	0		0
3182	2017-06-21	LA SALLE	3	1959-11-17	57	CALLE 91 N° 40 - 35	0	4	1	1	3		0	1	1	1	0	0	1	2	0	0	1	1	1	2	1	0	0	0	5	1	6	0	3	4	1	2	0	0	0	0	1	0	0	0	0		0
3183	2017-06-21	LA SALLE	3	1962-07-18	54	CALLE 91 N° 39 - 45 APTO. 201	0	5	3	1	18		1	1	0	0	0	0	0	4	0	0	0	1	0	1	1	0	1	2	4	1	5	0	4	3	1	2	1	0	0	0	1	0	0	0	0		0
3184	2017-06-21	LA SALLE	3	1949-08-07	67	CALLE 91 N° 39 - 46 INT.150	0	3	3	2	42		1	1	1	1	1	0	1	1	1	1	1	1	1	0	1	0	1	1	1	1	7	0	3	4	4	2	0	0	0	0	1	0	0	0	0		0
3185	2017-06-22	SAN ISIDRO	4	1942-03-11	75	CARRERA 50 94 25 INT 201	0	3	3	1	3		0	1	0	0	0	0	1	1	1	1	1	1	1	2	1	0	0	0	4	0			1	1	2	3	1	0	0	0	0	1	0	0	0		1
3186	2017-06-22	SAN ISIDRO	4	1962-03-25	55	CARRERA 50 94 25 INT 301	1	4	3	1		4	1	1	1	0	0	0	0	3	1	2	1	1	1	2	1	0	1	1	1	0			1	4	3	3	1	0	0	0	0	1	0	0	0		1
3187	2017-06-22	SAN ISIDRO	4	1988-11-02	28	CARRERA 50 94 89 PISO 2	0	7	1	1	2		0	1	0	0	0	0	1	3	1	0	1	1	1	1	2	0	2	0	1	0			1	3	4	3	0	0	0	0	1	0	0	0	0		0
3188	2017-06-22	SAN ISIDRO	4	1954-03-13	63	CARRERA 50 94 45	1	3	6	1	3		1	1	1	1	1	0	1	2	1	1	1	1	1	1	1	0	1	0	1	1	6	0	3	8	5	3	1	0	0	0	1	0	0	0	0		0
3189	2017-06-22	SAN ISIDRO	4	1948-05-22	69	CALLE 95 50 21	0	4	1	1	7		1	1	1	1	1	0	1	1	1	1	2	1	1	1	2	0	0	0	1	1	6	0	4	4	5	3	1	0	0	0	1	0	0	0	0		0
3190	2017-06-22	SAN ISIDRO	4	1991-09-23	25	CARRERA 50 A 94 82	0	5	5	1	1	6	1	1	1	1	1	0	1	3	1	1	1	1	1	1	1	0	1	1	4	0			1	5	5	3	0	0	0	0	1	0	0	0	0		0
3191	2017-06-22	SAN ISIDRO	4	1999-05-14	18	CARRERA 50 A 94 76 INT 201	1	4	2	4	12		0	1	1	1	1	0	1	1	1	1	1	1	1	1	1	0	1	2	4	0			1	4	4	3	1	0	0	0	1	0	0	0	0		0
3192	2017-06-22	SAN ISIDRO	4	1971-04-28	46	CARRERA 50 A 94 70	0	5	1	1		5	1	1	0	1	1	0	1	1	1	0	0	1	0	1	1	2	1	0	1	0			1	7	4	3	1	0	0	0	1	0	0	0	0		0
3193	2017-06-22	SAN ISIDRO	4	1987-07-15	29	CARRERA 50 A 94 48 INT 301	0	5	1	1	1		0	1	0	0	0	0	1	3	1	2	1	1	1	1	1	0	1	1	1	0			1	8	6	3	1	0	0	0	0	0	0	1	0		1
3194	2017-06-22	SAN ISIDRO	4	1946-02-15	71	CARRERA 50 A 94 46	1	4	6	1	5		1	1	1	1	1	0	1	4	1	1	1	1	1	1	1	0	0	0	1	0			1	2	3	3	0	0	0	0	0	0	0	1	0		1
3195	2017-06-22	SAN ISIDRO	4	1957-11-04	59	CARRERA 50 A 94 44	1	5	5	1	30		1	1	1	1	1	0	1	3	1	0	1	1	1	0	0	0	0	0	1	1	6	0	3	3	3	3	1	0	0	0	1	0	0	0	0		0
3196	2017-06-22	SAN ISIDRO	4	1939-12-19	77	CARRERA 50 B 94 74	0	2	1	3	12		0	1	0	0	0	0	1	1	1	1	1	2	1	2	1	0	2	0	1	0			1	2	4	3	1	0	0	0	1	0	0	0	0		0
3197	2017-06-27	AURES II	7	1965-10-21	51	CALLE 84 93A 35	0	3	1	1	20		1	1	0	1	1	0	1	4	0	2	1	1	1	0	0	0	1	0	1	1	5	0	3	4	4	2	1	0	0	0	1	0	0	0	0		0
3198	2017-06-27	AURES II	7	1992-04-20	25	CALLE 85 93A 53	1	7	3	4	16		0	1	0	0	0	0	1	4	1	1	1	1	0	1	1	0	1	1	4	1	6	0	3	2	4	2	1	0	0	0	1	0	0	0	0		0
3199	2017-06-27	AURES II	7	1964-03-13	53	CALLE 85 93A 61	0	7	1	4	18		0	1	1	1	1	1		4	2	0	2	1	1	0	0	0	1	0	4	1	6	0	3	5	4	2	0	0	0	0	1	0	0	0	0		0
3200	2017-06-27	AURES II	7	1984-05-28	33	CALLE 85 93A 67	0	7	3	3	10		1	1	1	1	1	0	1	4	1	1	1	1	1	1	1	0	1	1	1	2			1	4	4	2	0	0	0	0	1	0	0	0	0		0
3201	2017-06-27	AURES II	7	1965-03-01	52	CALLE 86 93A 43 INT 201	0	7	3	1	21		1	1	0	1	1	0	1	1	1	0	1	1	1	1	1	0	0	0	1	1	6	0	3	4	6	2	1	0	0	0	1	0	0	0	0		0
3202	2017-06-27	AURES II	7	1941-01-24	76	CALLE 86 93A 43 INT 101	1	2	5	1	2		1	1	0	1	0	0	1	4	1	1	1	1	1	0	0	0	2	0	4	0			1	2	3	2	1	0	0	0	1	0	0	0	0		0
3203	2017-06-27	AURES II	7	1947-09-30	69	CALLE 83 93A 14	0	7	6	1	12		1	1	0	1	1	1	1	1	1	1	1	1	1	0	1	0	0	0	1	1	7	1	2	3	5	2	1	0	0	0	1	0	0	0	0		0
3204	2017-06-27	AURES II	7	1953-05-22	64	CALLE 84 93A 74	1	4	4	1	12		1	1	0	1	1	1	1	1	1	2	1	1	1	0	0	0	1	0	1	0			1	4	4	2	1	0	0	0	1	0	0	0	0		0
3205	2017-06-28	CASTILLA	5	1965-05-01	52	CARRERRA 71 97 82	0	5	3	4	50		1	1	1	1	1	0	1	3	1	1	1	1	1	0	0	0	1	2	1	1	3	1	3	6	6	3	1	0	0	0	1	0	0	0	0		0
3206	2017-06-28	CASTILLA	5	1991-09-15	25	CARRERA 97 09	0	7	5	1	20		1	1	1	1	0	0	1	1	1	1	1	1	1	0	0	0	1	0	1	1	5	0	3	7	6	3	1	0	0	0	1	0	0	0	0		0
3207	2017-06-28	CASTILLA	5	1945-12-08	71	CARRERA 70 97 15	0	5	1	1	35		1	1	1	1	1	0	1	3	1	1	1	1	1	0	1	0	1	0	1	1	7	0	3	4	3	3	1	0	0	0	1	0	0	0	0		0
3208	2017-06-28	CASTILLA	5	1965-11-25	51	CARRERA 70 97 129	1	4	5	1		10	0	1	1	1	1	0	1	4	0	0	0	1	0	1	1	0	1	2	4	0			1	3	4	3	1	0	0	0	1	0	0	0	0		0
3209	2017-06-28	CASTILLA	5	1946-05-26	71	CARRERA 71 97 100	0	3	1	1	65		1	1	0	1	1	1	1	1	1	1	1	1	1	0	1	0	0	0	1	1	5	0	2	5	4	3	1	0	0	0	0	0	0	1	0		1
3210	2017-06-28	CASTILLA	5	1986-08-04	30	CARRERA 70 97 135 INT 201	0	5	1	1	12		1	1	1	1	1	1	1	1	1	0	1	1	1	0	0	0	0	0	1	0			1	4	4	3	1	0	0	0	1	0	0	0	0		0
3211	2017-06-15	NUEVOS CONQUISTADORES	13	1985-09-23	31	CARRERA 119 34AB 48	0	5	1	1	7		1	1	1	0	1	0	1	1	1	0	0	1	1	1	1	0	1	2	1	0			1	6	3	2	1	0	0	0	1	0	0	0	0		0
[truncated: 30 more columns]

## Sheet: Variables_PEOPLE
Variable	Definition	Options
CODE	Code allotted to each participant
DATE	Filling date of te questionnaire
NEIGHBORHOOD	Neighboorhod where person that respond questionnaire live
COMMUNE	Commune of Medellin where is located the neighboorhod where person that respond questionnaire live
DATE_OF_BIRTH	Date of birh of person who respond the questionnaire
AGE	Age of person who respond the questionnaire
ADDRESS	Address of person who respond the questionnaire
GENDER	Biological gender of persond who respon the questionnaire
EDUCATIONAL_LEVEL	Educational level of person who respond the questionnaire	1-None
		2-Elementary incomplete
		3-Elementary complete
		4-high school incomplete
		5- High school
		6-Higher education incomplete
		7-Higher education
		8-Postgraduate
OCUPATION	Ocupation of person who respond the questionnaire	1-housewife
		2-Estudent
		3-Employee
		4-Informal
		5-unemployed
		6-Retired
STAY_AT_HOME	Time of day in which a legal age is found in the dwelling where person who respond the questionnaire live	1-All the time
		2-Only in the morning
		3-Only at the afternoons
		4-Only in the nigths
OFFICIAL_ID	The official identify himself	1-yes
		0-no
OFFICIAL_POLITE	The official was polite	1-yes
		0-no
OFFICIAL_DENGUE_INFO	The official say that there are cases of dengue in the neighborhood	1-yes
		0-no
OFFICIAL_EXPLAIN	The official explain clearly why fumigation in necessary	1-yes
		0-no
OFFICIAL_PROCEDIM	The official explain the precedure to be performed	1-yes
		0-no
FUMIGATION_ACCEPTED	Person who respond the questionnaire accepted that the fumigation was carried out inside the dwelling	1-yes
		0-no
THINK_FUMIGATION	Person who respond the questionnaire thinks that fumigation in beneficial to prevent dengue	1-yes
		0-no
KILL_MOSQUITOES	La persona que responde el cuestionario considera que la termonebulización mata mosquitos	0-no
		1-yes
		2-not know
CONTROL	who respond the questionnaire thinks that control other pests than mosquitoes	0-no
		1-yes
		2-not know
PROTECTS	who respond the questionnaire thinks that thermal fog protects from dengue	0-no
		1-yes
		2-not know
FREE	Who respond the questionnaire thinks that thermal fog is free	0-no
		1-yes
		2-not know
TRUST	who respond the questionnaire thinks that officials generate trust	0-no
		1-yes
		2-not know
AFFECT_PEOPLE	The thermal fog affects people's health	0-no
		1-yes
		2-not know
AFFECT_PET	The thermal fog affects pet's health	0-no
		1-yes
		2-not know
DAMAGE_DWELING	The thermal fog damage forniture in the house	0-no
		1-yes
		2-not know
BAD_SMELL	The thermal fog causes bad smell	0-no
		1-yes
		2-not know
DAMAGE_ENVIROMENT	The thermal fog harm the enviroment	0-no
		1-yes
		2-not know
INSTITUTION	Which does institution do the fumigation	1-Secretary of Health of Medellin
		2-Firemen
		3-Private company
		4-Do not Know
		5- Other
PREVIOUS_VISITS	the house has been visited previously to be fumigate whit thermal-fogging	1-yes
		0-no
LAST_FUMIGATION	When was the last time that the house was fumigated with thermal-fogging?	1-No apply
		2-Less than three months
		3-Between 3-6 months
		4-Between 7-12 months
		5-Between 1-2 years
		6-More than two years
		7-Do not remember
HOW_MANY_LAST_YEAR	How many times in the last year?	1-None
		2-Once
		3-Twice
		4-Three times
		5-More thann three times
		6-Do not remember
ACCEPT_THERMALFOG	When the officials of Secretary of Health come to perform the fumigation with thermal-fogging Do you accept?	1-No apply
		2-Always
		3-Sometimes
		4-Never
INHABITANS	Number of inhabitants in the dwelling
ROOMS	How many rooms the house has
STRATUM	socioeconomic stratum of the dwelling
MOSQUITOES_AT_HOME	Have you felt or seen mosquitoes inside home?	1-yes
		0-no
HOW IS DENGUE TRANSMITTED?	DRINK_EAT_WATER_FOOD	1-yes
		0-no
	LIVING_NEAR_STREAMS	1-yes
		0-no
	LACK_CLEANLINESS	1-yes
		0-no
	BITE	1-yes
		0-no
	CONTACT_SICK_PERSON	1-yes
		0-no
	GARBAGE_DWELLING	1-yes
		0-no
	NOT_KNOW	1-yes
		0-no
	OTHER	1-yes
		0-no
WHERE DOES MOSQUITOES THAT TRANSMIT DENGUE BREED?	NOT_APPLY	1-yes
		0-no
	DIRTY_WATER	1-yes
		0-no
	DUMPSTERS	1-yes
		0-no
	STAGNANT_CLEAR_WATER	1-yes
		0-no
	TREES	1-yes
		0-no
	STREAMS	1-yes
		0-no
	NOT_KNOW2	1-yes
		0-no
	OTHER2	1-yes
		0-no
WHAT SYMPTOMS DO YOU ASSOCIATE WITH DENGUE	FEVER	1-yes
		0-no
	NAUSEAS	1-yes
		0-no
	MUSCLE_PAIN	1-yes
		0-no
	DIARRHEA	1-yes
		0-no
	HEADACHE	1-yes
		0-no
	RASH	1-yes
		0-no
	WEAKNESS	1-yes
		0-no
	RETROCULAR_PAIN	1-yes
		0-no
	HEMORRHAGE	1-yes
		0-no
	OTHER3	1-yes
		0-no
THINK_DENGUE_DISEASE	Who respond the questionnaire thinks that dengue disease to be	1-little severe
		2-Moderately severe
		3-Very severe
		4-Do not Know
PREVIOUS_DENGUE	Have you, a relative or someone close to you been diagnosed with dengue?	1-yes
		0-no
HOW_MUCH_TIME_DX	How long ago did you or your relative diagnose with dengue?
WHAT PRECAUTIONS DO YOU TAKE TO PREVENT DENGUE?	INSECTICIDES	0-no
		1-yes
		2-Do not apply
	ELIMINATE_DEPOSITS	0-no
		1-yes
		2-Do not apply
	WASH_TANKS	0-no
		1-yes
		2-Do not apply
	REPELLENTS	0-no
		1-yes
		2-Do not apply
	CLOSED_WINDOWS	0-no
		1-yes
		2-Do not apply
	COVER_RECIPIENTS	0-no
		1-yes
		2-Do not apply
	CAMPAIGNS	0-no
		1-yes
		2-Do not apply
	OTHER4	0-no
		1-yes
		2-Do not apply
	WHICH4

## Sheet: TBL_HOUSES
CODE	DATE	NEIGHBORHOOD	COMMUNE	DAY	COD_OFFICIAL	HOUSE_CLASIFICATION	PASSIVE_REJECTION	ACTIVE_REJECTION
10001	2017-05-16	13 DE NOVIEMBRE	8	2	01	3	1
10002	2017-05-16	13 DE NOVIEMBRE	8	2	01	3	1
10003	2017-05-16	13 DE NOVIEMBRE	8	2	01	2		4
10004	2017-05-16	13 DE NOVIEMBRE	8	2	01	3	1
10005	2017-05-16	13 DE NOVIEMBRE	8	2	01	2		4
10006	2017-05-16	13 DE NOVIEMBRE	8	2	01	3	2
10007	2017-05-16	13 DE NOVIEMBRE	8	2	01	3	3
10008	2017-05-16	13 DE NOVIEMBRE	8	2	01	3	3
10009	2017-05-16	13 DE NOVIEMBRE	8	2	01	3	1
10010	2017-05-16	13 DE NOVIEMBRE	8	2	01	3	1
10011	2017-05-16	13 DE NOVIEMBRE	8	2	01	2		4
10012	2017-05-16	13 DE NOVIEMBRE	8	2	01	3	2
10013	2017-05-16	13 DE NOVIEMBRE	8	2	01	3	1
10014	2017-05-16	13 DE NOVIEMBRE	8	2	01	3	1
10015	2017-05-16	13 DE NOVIEMBRE	8	2	01	2		5
10016	2017-05-16	13 DE NOVIEMBRE	8	2	01	2		5
10017	2017-05-16	13 DE NOVIEMBRE	8	2	01	3	1
10018	2017-05-16	13 DE NOVIEMBRE	8	2	01	3	1
10019	2017-05-16	13 DE NOVIEMBRE	8	2	01	3	1
10020	2017-05-16	13 DE NOVIEMBRE	8	2	01	2		4
10021	2017-05-16	13 DE NOVIEMBRE	8	2	01	3	3
10022	2017-05-16	13 DE NOVIEMBRE	8	2	01	3	1
10023	2017-05-16	13 DE NOVIEMBRE	8	2	01	3	1
10024	2017-05-16	13 DE NOVIEMBRE	8	2	01	3	1
10025	2017-05-16	13 DE NOVIEMBRE	8	2	01	3	1
10026	2017-05-16	13 DE NOVIEMBRE	8	2	01	3	2
10027	2017-05-16	13 DE NOVIEMBRE	8	2	01	3	1
10028	2017-05-16	13 DE NOVIEMBRE	8	2	01	3	1
10029	2017-05-16	13 DE NOVIEMBRE	8	2	01	3	1
10030	2017-05-16	13 DE NOVIEMBRE	8	2	01	3	1
10031	2017-05-16	13 DE NOVIEMBRE	8	2	01	3	1
10032	2017-05-16	13 DE NOVIEMBRE	8	2	01	3	1
10033	2017-05-16	13 DE NOVIEMBRE	8	2	01	3	1
10034	2017-05-16	13 DE NOVIEMBRE	8	2	01	3	1
10035	2017-05-16	13 DE NOVIEMBRE	8	2	01	3	2
10036	2017-05-16	13 DE NOVIEMBRE	8	2	01	3	1
10037	2017-05-16	13 DE NOVIEMBRE	8	2	01	3	1
10038	2017-05-16	13 DE NOVIEMBRE	8	2	01	2		5
10039	2017-05-16	13 DE NOVIEMBRE	8	2	01	3	1
10040	2017-05-16	13 DE NOVIEMBRE	8	2	01	3	1
10041	2017-05-16	13 DE NOVIEMBRE	8	2	01	2		4
10042	2017-05-16	13 DE NOVIEMBRE	8	2	01	3	1
10043	2017-05-16	13 DE NOVIEMBRE	8	2	01	3	1
10044	2017-05-16	13 DE NOVIEMBRE	8	2	01	1
10045	2017-05-16	13 DE NOVIEMBRE	8	2	01	1
10046	2017-05-16	13 DE NOVIEMBRE	8	2	01	1
10047	2017-05-16	13 DE NOVIEMBRE	8	2	01	1
10048	2017-05-16	13 DE NOVIEMBRE	8	2	01	1
10049	2017-05-16	13 DE NOVIEMBRE	8	2	01	1
10050	2017-05-16	13 DE NOVIEMBRE	8	2	01	1
10051	2017-05-16	13 DE NOVIEMBRE	8	2	01	1
10052	2017-05-16	13 DE NOVIEMBRE	8	2	01	1
10053	2017-05-16	13 DE NOVIEMBRE	8	2	01	1
10054	2017-05-16	13 DE NOVIEMBRE	8	2	01	1
10055	2017-05-16	13 DE NOVIEMBRE	8	2	01	1
10056	2017-05-16	13 DE NOVIEMBRE	8	2	01	1
10057	2017-05-16	13 DE NOVIEMBRE	8	2	01	1
10058	2017-05-16	13 DE NOVIEMBRE	8	2	01	1
10059	2017-05-16	13 DE NOVIEMBRE	8	2	01	1
10060	2017-05-16	13 DE NOVIEMBRE	8	2	01	1
10061	2017-05-16	13 DE NOVIEMBRE	8	2	01	1
10062	2017-05-16	13 DE NOVIEMBRE	8	2	01	1
10063	2017-05-16	13 DE NOVIEMBRE	8	2	01	1
10064	2017-05-16	13 DE NOVIEMBRE	8	2	01	1
10065	2017-05-16	13 DE NOVIEMBRE	8	2	01	1
10066	2017-05-16	13 DE NOVIEMBRE	8	2	01	1
10067	2017-05-16	13 DE NOVIEMBRE	8	2	01	1
10068	2017-05-16	13 DE NOVIEMBRE	8	2	01	1
10069	2017-05-16	13 DE NOVIEMBRE	8	2	01	1
10070	2017-05-16	13 DE NOVIEMBRE	8	2	01	1
10071	2017-05-16	13 DE NOVIEMBRE	8	2	01	1
10072	2017-05-16	13 DE NOVIEMBRE	8	2	01	1
10073	2017-05-16	13 DE NOVIEMBRE	8	2	01	1
10074	2017-05-16	13 DE NOVIEMBRE	8	2	01	1
10075	2017-05-16	13 DE NOVIEMBRE	8	2	01	1
10076	2017-05-16	13 DE NOVIEMBRE	8	2	01	1
10077	2017-05-16	13 DE NOVIEMBRE	8	2	01	1
10078	2017-05-16	13 DE NOVIEMBRE	8	2	01	1
10079	2017-05-16	13 DE NOVIEMBRE	8	2	01	1
10080	2017-05-16	13 DE NOVIEMBRE	8	2	01	1
10081	2017-05-16	13 DE NOVIEMBRE	8	2	01	1
10082	2017-05-16	13 DE NOVIEMBRE	8	2	01	1
10083	2017-05-16	13 DE NOVIEMBRE	8	2	01	1
10084	2017-05-16	13 DE NOVIEMBRE	8	2	01	1
10085	2017-05-16	13 DE NOVIEMBRE	8	2	01	1
10086	2017-05-16	13 DE NOVIEMBRE	8	2	01	1
10087	2017-05-16	13 DE NOVIEMBRE	8	2	01	1
10088	2017-05-16	13 DE NOVIEMBRE	8	2	01	1
10089	2017-05-16	13 DE NOVIEMBRE	8	2	01	1
10090	2017-05-16	13 DE NOVIEMBRE	8	2	01	1
10091	2017-05-16	13 DE NOVIEMBRE	8	2	01	1
10092	2017-05-16	13 DE NOVIEMBRE	8	2	01	1
10093	2017-05-16	13 DE NOVIEMBRE	8	2	01	1
10094	2017-05-16	13 DE NOVIEMBRE	8	2	01	1
10096	2017-05-22	LA ESMERALDA	4	1	01	3	1
10097	2017-05-22	LA ESMERALDA	4	1	01	2		5
10098	2017-05-22	LA ESMERALDA	4	1	01	3	1
10102	2017-05-22	LA ESMERALDA	4	1	01	3	3
10103	2017-05-22	LA ESMERALDA	4	1	01	3	1
10104	2017-05-22	LA ESMERALDA	4	1	01	3	1
10105	2017-05-22	LA ESMERALDA	4	1	01	2		5
10106	2017-05-22	LA ESMERALDA	4	1	01	3	1
10107	2017-05-22	LA ESMERALDA	4	1	01	3	1
10108	2017-05-22	LA ESMERALDA	4	1	01	2		2
10109	2017-05-22	LA ESMERALDA	4	1	01	3	7
10110	2017-05-22	LA ESMERALDA	4	1	01	3	1
10111	2017-05-22	LA ESMERALDA	4	1	01	3	1
10112	2017-05-22	LA ESMERALDA	4	1	01	3	1
10113	2017-05-22	LA ESMERALDA	4	1	01	3	2
10114	2017-05-22	LA ESMERALDA	4	1	01	3	1
10115	2017-05-22	LA ESMERALDA	4	1	01	3	1
10116	2017-05-22	LA ESMERALDA	4	1	01	3	1
10117	2017-05-22	LA ESMERALDA	4	1	01	3	1
10118	2017-05-22	LA ESMERALDA	4	1	01	3	1
10119	2017-05-22	LA ESMERALDA	4	1	01	2		4
10120	2017-05-22	LA ESMERALDA	4	1	01	2		7
10121	2017-05-22	LA ESMERALDA	4	1	01	2		4
10122	2017-05-22	LA ESMERALDA	4	1	01	3	1
10123	2017-05-22	LA ESMERALDA	4	1	01	3	1
10124	2017-05-22	LA ESMERALDA	4	1	01	3	1
10125	2017-05-22	LA ESMERALDA	4	1	01	3	1
10126	2017-05-22	LA ESMERALDA	4	1	01	3	1
10128	2017-05-22	LA ESMERALDA	4	1	01	1
10129	2017-05-22	LA ESMERALDA	4	1	01	1
10130	2017-05-22	LA ESMERALDA	4	1	01	1
10131	2017-05-22	LA ESMERALDA	4	1	01	1
10132	2017-05-22	LA ESMERALDA	4	1	01	1
10133	2017-05-22	LA ESMERALDA	4	1	01	1
10134	2017-05-22	LA ESMERALDA	4	1	01	1
10135	2017-05-22	LA ESMERALDA	4	1	01	1
10136	2017-05-22	LA ESMERALDA	4	1	01	1
10137	2017-05-22	LA ESMERALDA	4	1	01	1
10138	2017-05-22	LA ESMERALDA	4	1	01	1
10139	2017-05-22	LA ESMERALDA	4	1	01	1
10140	2017-05-22	LA ESMERALDA	4	1	01	1
10141	2017-05-22	LA ESMERALDA	4	1	01	1
10142	2017-05-22	LA ESMERALDA	4	1	01	1
10143	2017-05-22	LA ESMERALDA	4	1	01	1
10144	2017-05-22	LA ESMERALDA	4	1	01	1
10145	2017-05-22	LA ESMERALDA	4	1	01	1
10146	2017-05-22	LA ESMERALDA	4	1	01	1
10147	2017-05-22	LA ESMERALDA	4	1	01	1
10148	2017-05-22	LA ESMERALDA	4	1	01	1
10149	2017-05-22	LA ESMERALDA	4	1	01	1
10150	2017-05-22	LA ESMERALDA	4	1	01	1
10151	2017-05-22	LA ESMERALDA	4	1	01	1
10152	2017-05-22	LA ESMERALDA	4	1	01	1
10153	2017-05-22	LA ESMERALDA	4	1	01	1
10154	2017-05-22	LA ESMERALDA	4	1	01	1
10155	2017-05-22	LA ESMERALDA	4	1	01	1
10156	2017-05-22	LA ESMERALDA	4	1	01	1
10157	2017-05-22	LA ESMERALDA	4	1	01	1
10158	2017-05-22	LA ESMERALDA	4	1	01	1
10159	2017-05-22	LA ESMERALDA	4	1	01	1
10160	2017-05-22	LA ESMERALDA	4	1	01	1
10161	2017-05-22	LA ESMERALDA	4	1	01	1
10162	2017-05-22	LA ESMERALDA	4	1	01	1
10163	2017-06-05	LA FRANCIA	2	1	01	3	1
10164	2017-06-05	LA FRANCIA	4	1	01	3	1
10165	2017-06-05	LA FRANCIA	2	1	01	3	1
10166	2017-06-05	LA FRANCIA	2	1	01	3	1
10167	2017-06-05	LA FRANCIA	2	1	01	3	1
10168	2017-06-05	LA FRANCIA	2	1	01	3	1
10169	2017-06-05	LA FRANCIA	2	1	01	3	1
10170	2017-06-05	LA FRANCIA	2	1	01	3	1
10171	2017-06-05	LA FRANCIA	2	1	01	3	1
10172	2017-06-05	LA FRANCIA	2	1	01	2		4
10173	2017-06-05	LA FRANCIA	2	1	01	3	1
10174	2017-06-05	LA FRANCIA	2	1	01	2		2
10175	2017-06-05	LA FRANCIA	2	1	01	3	3
10176	2017-06-05	LA FRANCIA	2	1	01	3	1
10177	2017-06-05	LA FRANCIA	2	1	01	3	1
10178	2017-06-05	LA FRANCIA	2	1	01	3	1
10179	2017-06-05	LA FRANCIA	2	1	01	2		4
10180	2017-06-05	LA FRANCIA	2	1	01	3	7
10182	2017-06-05	LA FRANCIA	2	1	01	2		4
10183	2017-06-05	LA FRANCIA	2	1	01	3	1
10184	2017-06-05	LA FRANCIA	2	1	01	1
10185	2017-06-05	LA FRANCIA	2	1	01	1
10186	2017-06-05	LA FRANCIA	2	1	01	1
10187	2017-06-05	LA FRANCIA	2	1	01	1
10188	2017-06-05	LA FRANCIA	2	1	01	1
10189	2017-06-05	LA FRANCIA	2	1	01	1
10190	2017-06-05	LA FRANCIA	2	1	01	1
10191	2017-06-05	LA FRANCIA	2	1	01	1
10192	2017-06-05	LA FRANCIA	2	1	01	1
10193	2017-06-05	LA FRANCIA	2	1	01	1
10194	2017-06-05	LA FRANCIA	2	1	01	1
10195	2017-06-05	LA FRANCIA	2	1	01	1
10196	2017-06-05	LA FRANCIA	2	1	01	1
10197	2017-06-05	LA FRANCIA	2	1	01	1
10198	2017-06-05	LA FRANCIA	2	1	01	1
10199	2017-06-05	LA FRANCIA	2	1	01	1
10200	2017-06-05	LA FRANCIA	2	1	01	1
10201	2017-06-05	LA FRANCIA	2	1	01	1
10202	2017-06-05	LA FRANCIA	2	1	01	1
10203	2017-06-05	LA FRANCIA	2	1	01	1
10204	2017-06-05	LA FRANCIA	2	1	01	1
10205	2017-06-05	LA FRANCIA	2	1	01	1
10206	2017-06-05	LA FRANCIA	2	1	01	1
10207	2017-06-05	LA FRANCIA	2	1	01	1
10208	2017-06-05	LA FRANCIA	2	1	01	1
10209	2017-06-05	LA FRANCIA	2	1	01	1
10210	2017-06-05	LA FRANCIA	2	1	01	1
10211	2017-06-05	LA FRANCIA	2	1	01	1
10212	2017-06-05	LA FRANCIA	2	1	01	1
10213	2017-06-05	LA FRANCIA	2	1	01	1
10215	2017-06-05	LA FRANCIA	2	1	01	1
10216	2017-06-05	LA FRANCIA	2	1	01	1
10217	2017-06-05	LA FRANCIA	2	1	01	1
10218	2017-06-05	LA FRANCIA	2	1	01	1
10219	2017-06-05	LA FRANCIA	2	1	01	1
10220	2017-06-05	LA FRANCIA	2	1	01	1
10221	2017-06-05	LA FRANCIA	2	1	01	1
10222	2017-06-05	LA FRANCIA	2	1	01	1
10223	2017-06-14	JUAN XXIII	13	3	01	2		3
10224	2017-06-14	JUAN XXIII	13	3	01	3	1
10225	2017-06-14	JUAN XXIII	13	3	01	3	1
10226	2017-06-14	JUAN XXIII	13	3	01	3	1
10227	2017-06-14	JUAN XXIII	13	3	01	3	1
10228	2017-06-14	JUAN XXIII	13	3	01	3	1
10229	2017-06-14	JUAN XXIII	13	3	01	3	1
10230	2017-06-14	JUAN XXIII	13	3	01	3	1
10231	2017-06-14	JUAN XXIII	13	3	01	2		2
10232	2017-06-14	JUAN XXIII	13	3	01	2		5
10233	2017-06-14	JUAN XXIII	13	3	01	2		2
10234	2017-06-14	JUAN XXIII	13	3	01	3	1
10235	2017-06-14	JUAN XXIII	13	3	01	2		4
10236	2017-06-14	JUAN XXIII	13	3	01	2		2
10237	2017-06-14	JUAN XXIII	13	3	01	3	2
10238	2017-06-14	JUAN XXIII	13	3	01	3	1
10239	2017-06-14	JUAN XXIII	13	3	01	3	1
10240	2017-06-14	JUAN XXIII	13	3	01	3	1
10241	2017-06-14	JUAN XXIII	13	3	01	1
10242	2017-06-14	JUAN XXIII	13	3	01	1
10243	2017-06-14	JUAN XXIII	13	3	01	1
10244	2017-06-14	JUAN XXIII	13	3	01	1
10245	2017-06-14	JUAN XXIII	13	3	01	1
10246	2017-06-14	JUAN XXIII	13	3	01	1
10247	2017-06-14	JUAN XXIII	13	3	01	1
10248	2017-06-14	JUAN XXIII	13	3	01	1
10249	2017-06-14	JUAN XXIII	13	3	01	1
10250	2017-06-14	JUAN XXIII	13	3	01	1
10251	2017-06-14	JUAN XXIII	13	3	01	1
10252	2017-06-14	JUAN XXIII	13	3	01	1
10253	2017-06-14	JUAN XXIII	13	3	01	1
10254	2017-06-14	JUAN XXIII	13	3	01	1
10255	2017-06-14	JUAN XXIII	13	3	01	1
10256	2017-06-14	JUAN XXIII	13	3	01	1
10257	2017-06-14	JUAN XXIII	13	3	01	1
10258	2017-06-14	JUAN XXIII	13	3	01	1
10259	2017-06-14	JUAN XXIII	13	3	01	1
10260	2017-06-14	JUAN XXIII	13	3	01	1
10261	2017-06-14	JUAN XXIII	13	3	01	1
10262	2017-06-14	JUAN XXIII	13	3	01	1
10263	2017-06-14	JUAN XXIII	13	3	01	1
10264	2017-06-14	JUAN XXIII	13	3	01	1
10265	2017-06-14	JUAN XXIII	13	3	01	1
10266	2017-06-14	JUAN XXIII	13	3	01	1
10267	2017-06-14	JUAN XXIII	13	3	01	1
10268	2017-06-14	JUAN XXIII	13	3	01	1
10269	2017-06-14	JUAN XXIII	13	3	01	1
10270	2017-06-14	JUAN XXIII	13	3	01	1
10271	2017-06-14	JUAN XXIII	13	3	01	1
10272	2017-06-14	JUAN XXIII	13	3	01	1
10273	2017-06-14	JUAN XXIII	13	3	01	1
10274	2017-06-14	JUAN XXIII	13	3	01	1
10275	2017-06-20	PEDREGAL	6	2	01	3	1
10276	2017-06-20	PEDREGAL	6	2	01	3	1
10277	2017-06-20	PEDREGAL	6	2	01	3	1
10278	2017-06-20	PEDREGAL	6	2	01	3	1
10279	2017-06-20	PEDREGAL	6	2	01	3	1
10280	2017-06-20	PEDREGAL	6	2	01	3	1
10281	2017-06-20	PEDREGAL	6	2	01	3	1
10282	2017-06-20	PEDREGAL	6	2	01	3	1
10284	2017-06-20	PEDREGAL	6	2	01	3	3
10286	2017-06-20	PEDREGAL	6	2	01	3	1
10287	2017-06-20	PEDREGAL	6	2	01	3	1
10288	2017-06-20	PEDREGAL	6	2	01	3	1
10289	2017-06-20	PEDREGAL	6	2	01	3	1
10290	2017-06-20	PEDREGAL	6	2	01	3	1
10291	2017-06-20	PEDREGAL	6	2	01	3	1
10292	2017-06-20	PEDREGAL	6	2	01	3	1
10293	2017-06-20	PEDREGAL	6	2	01	3	1
10294	2017-06-20	PEDREGAL	6	2	01	3	1
10295	2017-06-20	PEDREGAL	6	2	01	3	1
10296	2017-06-20	PEDREGAL	6	2	01	3	1
10297	2017-06-20	PEDREGAL	6	2	01	2		5
10298	2017-06-20	PEDREGAL	6	2	01	3	1
10299	2017-06-20	PEDREGAL	6	2	01	3	1
10300	2017-06-20	PEDREGAL	6	2	01	2		5
10301	2017-06-20	PEDREGAL	6	2	01	3	1
10302	2017-06-20	PEDREGAL	6	2	01	3	1
10303	2017-06-20	PEDREGAL	6	2	01	3	1
10304	2017-06-20	PEDREGAL	6	2	01	3	1
10305	2017-06-20	PEDREGAL	6	2	01	1
10306	2017-06-20	PEDREGAL	6	2	01	1
10307	2017-06-20	PEDREGAL	6	2	01	1
10308	2017-06-20	PEDREGAL	6	2	01	1
10309	2017-06-20	PEDREGAL	6	2	01	1
10310	2017-06-20	PEDREGAL	6	2	01	1
10311	2017-06-20	PEDREGAL	6	2	01	1
10312	2017-06-20	PEDREGAL	6	2	01	1
10313	2017-06-20	PEDREGAL	6	2	01	1
10314	2017-06-20	PEDREGAL	6	2	01	1
10315	2017-06-20	PEDREGAL	6	2	01	1
10316	2017-06-20	PEDREGAL	6	2	01	1
10318	2017-06-20	PEDREGAL	6	2	01	1
10319	2017-06-20	PEDREGAL	6	2	01	1
10320	2017-06-20	PEDREGAL	6	2	01	1
10321	2017-06-20	PEDREGAL	6	2	01	1
10322	2017-06-20	PEDREGAL	6	2	01	1
10323	2017-06-20	PEDREGAL	6	2	01	1
10324	2017-06-20	PEDREGAL	6	2	01	1
10325	2017-06-20	PEDREGAL	6	2	01	1
10326	2017-06-20	PEDREGAL	6	2	01	1
10327	2017-06-20	PEDREGAL	6	2	01	1
10328	2017-06-20	PEDREGAL	6	2	01	1
10329	2017-06-20	PEDREGAL	6	2	01	1
10330	2017-06-20	PEDREGAL	6	2	01	1
10331	2017-06-20	PEDREGAL	6	2	01	1
10332	2017-06-20	PEDREGAL	6	2	01	1
10333	2017-06-20	PEDREGAL	6	2	01	1
10334	2017-06-20	PEDREGAL	6	2	01	1
10335	2017-06-20	PEDREGAL	6	2	01	1
10336	2017-06-20	PEDREGAL	6	2	01	1
10337	2017-06-20	PEDREGAL	6	2	01	1
10338	2017-06-20	PEDREGAL	6	2	01	1
10339	2017-06-20	PEDREGAL	6	2	01	1
10340	2017-06-20	PEDREGAL	6	2	01	1
10342	2017-06-20	PEDREGAL	6	2	01	1
10343	2017-06-20	PEDREGAL	6	2	01	1
10344	2017-06-20	PEDREGAL	6	2	01	1
10345	2017-06-20	PEDREGAL	6	2	01	1
10346	2017-06-20	PEDREGAL	6	2	01	1
10347	2017-06-20	PEDREGAL	6	2	01	1
10348	2017-06-20	PEDREGAL	6	2	01	1
10349	2017-06-20	PEDREGAL	6	2	01	1
10350	2017-06-20	PEDREGAL	6	2	01	1
10351	2017-06-20	PEDREGAL	6	2	01	1
10352	2017-06-20	PEDREGAL	6	2	01	1
10353	2017-06-20	PEDREGAL	6	2	01	1
10354	2017-06-20	PEDREGAL	6	2	01	1
10355	2017-06-20	PEDREGAL	6	2	01	1
10356	2017-06-20	PEDREGAL	6	2	01	1
10357	2017-06-20	PEDREGAL	6	2	01	1
10358	2017-06-20	PEDREGAL	6	2	01	1
10359	2017-06-20	PEDREGAL	6	2	01	1
20001	2017-05-17	ALFONSO LOPEZ	5	3	02	3	3
20002	2017-05-17	ALFONSO LOPEZ	5	3	02	2		4
20003	2017-05-17	ALFONSO LOPEZ	5	3	02	2		5
20004	2017-05-17	ALFONSO LOPEZ	5	3	02	3	1
20005	2017-05-17	ALFONSO LOPEZ	5	3	02	3	2
20006	2017-05-17	ALFONSO LOPEZ	5	3	02	3	1
20007	2017-05-17	ALFONSO LOPEZ	5	3	02	3	1
20008	2017-05-17	ALFONSO LOPEZ	5	3	02	3	1
20009	2017-05-17	ALFONSO LOPEZ	5	3	02	3	1
20010	2017-05-17	ALFONSO LOPEZ	5	3	02	3	3
20011	2017-05-17	ALFONSO LOPEZ	5	3	02	2		4
20012	2017-05-17	ALFONSO LOPEZ	5	3	02	3	3
20013	2017-05-17	ALFONSO LOPEZ	5	3	02	3	1
20014	2017-05-17	ALFONSO LOPEZ	5	3	02	2		4
20015	2017-05-17	ALFONSO LOPEZ	5	3	02	3	3
20016	2017-05-17	ALFONSO LOPEZ	5	3	02	3	1
20017	2017-05-17	ALFONSO LOPEZ	5	3	02	2		4
20018	2017-05-17	ALFONSO LOPEZ	5	3	02	3	1
20019	2017-05-17	ALFONSO LOPEZ	5	3	02	3	1
20020	2017-05-17	ALFONSO LOPEZ	5	3	02	2		3
20021	2017-05-17	ALFONSO LOPEZ	5	3	02	3	1
20022	2017-05-17	ALFONSO LOPEZ	5	3	02	3	1
20023	2017-05-17	ALFONSO LOPEZ	5	3	02	2		3
20024	2017-05-17	ALFONSO LOPEZ	5	3	02	3	1
20025	2017-05-17	ALFONSO LOPEZ	5	3	02	3	1
20026	2017-05-17	ALFONSO LOPEZ	5	3	02	3	1
20027	2017-05-17	ALFONSO LOPEZ	5	3	02	2		1
20028	2017-05-17	ALFONSO LOPEZ	5	3	02	3	1
20029	2017-05-17	ALFONSO LOPEZ	5	3	02	3	1
20030	2017-05-17	ALFONSO LOPEZ	5	3	02	3	1
20031	2017-05-17	ALFONSO LOPEZ	5	3	02	2		7
20032	2017-05-17	ALFONSO LOPEZ	5	3	02	3	1
20033	2017-05-17	ALFONSO LOPEZ	5	3	02	3	1
20034	2017-05-17	ALFONSO LOPEZ	5	3	02	3	1
20035	2017-05-17	ALFONSO LOPEZ	5	3	02	3	2
20036	2017-05-17	ALFONSO LOPEZ	5	3	02	2		2
20037	2017-05-17	ALFONSO LOPEZ	5	3	02	3	1
20038	2017-05-17	ALFONSO LOPEZ	5	3	02	2		4
20039	2017-05-17	ALFONSO LOPEZ	5	3	02	3	1
20040	2017-05-17	ALFONSO LOPEZ	5	3	02	2		5
20041	2017-05-17	ALFONSO LOPEZ	5	3	02	3	1
20042	2017-05-17	ALFONSO LOPEZ	5	3	02	2		7
20043	2017-05-17	ALFONSO LOPEZ	5	3	02	3	1
20044	2017-05-17	ALFONSO LOPEZ	5	3	02	3	3
20045	2017-05-17	ALFONSO LOPEZ	5	3	02	3	1
20046	2017-05-17	ALFONSO LOPEZ	5	3	02	3	1
20047	2017-05-17	ALFONSO LOPEZ	5	3	02	3	2
20048	2017-05-17	ALFONSO LOPEZ	5	3	02	1
20049	2017-05-17	ALFONSO LOPEZ	5	3	02	1
20050	2017-05-17	ALFONSO LOPEZ	5	3	02	1
20051	2017-05-17	ALFONSO LOPEZ	5	3	02	1
20052	2017-05-17	ALFONSO LOPEZ	5	3	02	1
20053	2017-05-17	ALFONSO LOPEZ	5	3	02	1
20054	2017-05-17	ALFONSO LOPEZ	5	3	02	1
20055	2017-05-17	ALFONSO LOPEZ	5	3	02	1
20056	2017-05-17	ALFONSO LOPEZ	5	3	02	1
20057	2017-05-17	ALFONSO LOPEZ	5	3	02	1
20058	2017-05-17	ALFONSO LOPEZ	5	3	02	1
20059	2017-05-17	ALFONSO LOPEZ	5	3	02	1
20060	2017-05-17	ALFONSO LOPEZ	5	3	02	1
20061	2017-05-17	ALFONSO LOPEZ	5	3	02	1
20062	2017-05-17	ALFONSO LOPEZ	5	3	02	1
20063	2017-05-17	ALFONSO LOPEZ	5	3	02	1
20064	2017-05-17	ALFONSO LOPEZ	5	3	02	1
20065	2017-05-17	ALFONSO LOPEZ	5	3	02	1
20066	2017-05-17	ALFONSO LOPEZ	5	3	02	1
20067	2017-05-17	ALFONSO LOPEZ	5	3	02	1
20068	2017-05-17	ALFONSO LOPEZ	5	3	02	1
20069	2017-05-17	ALFONSO LOPEZ	5	3	02	1
20070	2017-05-17	ALFONSO LOPEZ	5	3	02	1
20071	2017-05-17	ALFONSO LOPEZ	5	3	02	1
20072	2017-05-17	ALFONSO LOPEZ	5	3	02	1
20073	2017-05-17	ALFONSO LOPEZ	5	3	02	1
20074	2017-05-17	ALFONSO LOPEZ	5	3	02	1
20075	2017-05-17	ALFONSO LOPEZ	5	3	02	1
20076	2017-05-17	ALFONSO LOPEZ	5	3	02	1
20077	2017-05-17	ALFONSO LOPEZ	5	3	02	1
20078	2017-05-17	ALFONSO LOPEZ	5	3	02	1
20079	2017-05-19	LA PIÑUELA	4	5	02	1
20080	2017-05-19	LA PIÑUELA	4	5	02	1
20081	2017-05-19	LA PIÑUELA	4	5	02	1
20082	2017-05-19	LA PIÑUELA	4	5	02	1
20083	2017-05-19	LA PIÑUELA	4	5	02	1
20084	2017-05-19	LA PIÑUELA	4	5	02	1
20085	2017-05-19	LA PIÑUELA	4	5	02	1
20086	2017-05-19	LA PIÑUELA	4	5	02	1
20087	2017-05-19	LA PIÑUELA	4	5	02	1
20088	2017-05-19	LA PIÑUELA	4	5	02	1
20089	2017-05-19	LA PIÑUELA	4	5	02	1
20090	2017-05-19	LA PIÑUELA	4	5	02	1
20091	2017-05-19	LA PIÑUELA	4	5	02	1
20092	2017-05-19	LA PIÑUELA	4	5	02	1
20093	2017-05-19	LA PIÑUELA	4	5	02	1
20094	2017-05-19	LA PIÑUELA	4	5	02	1
20095	2017-05-19	LA PIÑUELA	4	5	02	1
20096	2017-05-19	LA PIÑUELA	4	5	02	1
20097	2017-05-19	LA PIÑUELA	4	5	02	1
20098	2017-05-19	LA PIÑUELA	4	5	02	1
20099	2017-05-19	LA PIÑUELA	4	5	02	1
20100	2017-05-19	LA PIÑUELA	4	5	02	1
20101	2017-05-19	LA PIÑUELA	4	5	02	1
20102	2017-05-19	LA PIÑUELA	4	5	02	1
20103	2017-05-19	LA PIÑUELA	4	5	02	1
20104	2017-05-19	LA PIÑUELA	4	5	02	1
20105	2017-05-19	LA PIÑUELA	4	5	02	1
20106	2017-05-19	LA PIÑUELA	4	5	02	1
20107	2017-05-19	LA PIÑUELA	4	5	02	1
20108	2017-05-19	LA PIÑUELA	4	5	02	1
20109	2017-05-19	LA PIÑUELA	4	5	02	1
20110	2017-05-19	LA PIÑUELA	4	5	02	1
20111	2017-05-19	LA PIÑUELA	4	5	02	1
20112	2017-05-19	LA PIÑUELA	4	5	02	2		5
20113	2017-05-19	LA PIÑUELA	4	5	02	3	1
20114	2017-05-19	LA PIÑUELA	4	5	02	3	1
20115	2017-05-19	LA PIÑUELA	4	5	02	3	1
20116	2017-05-19	LA PIÑUELA	4	5	02	3	3
20117	2017-05-19	LA PIÑUELA	4	5	02	3	1
20118	2017-05-19	LA PIÑUELA	4	5	02	3	1
20119	2017-05-19	LA PIÑUELA	4	5	02	3	1
20120	2017-05-19	LA PIÑUELA	4	5	02	3	1
20121	2017-05-19	LA PIÑUELA	4	5	02	3	1
20122	2017-05-19	LA PIÑUELA	4	5	02	3	1
20123	2017-05-19	LA PIÑUELA	4	5	02	3	1
20124	2017-05-19	LA PIÑUELA	4	5	02	2		4
20125	2017-05-19	LA PIÑUELA	4	5	02	3	1
20126	2017-05-19	LA PIÑUELA	4	5	02	3	1
20127	2017-05-19	LA PIÑUELA	4	5	02	3	1
20128	2017-05-19	LA PIÑUELA	4	5	02	3	1
20130	2017-05-19	LA PIÑUELA	4	5	02	3	1
20131	2017-05-19	LA PIÑUELA	4	5	02	2		4
20132	2017-05-19	LA PIÑUELA	4	5	02	3	1
20133	2017-05-19	LA PIÑUELA	4	5	02	3	1
20134	2017-05-19	LA PIÑUELA	4	5	02	3	1
20135	2017-05-19	LA PIÑUELA	4	5	02	3	1
20136	2017-05-19	LA PIÑUELA	4	5	02	3	1
20137	2017-05-19	LA PIÑUELA	4	5	02	3	1
20138	2017-05-19	LA PIÑUELA	4	5	02	3	1
20139	2017-05-19	LA PIÑUELA	4	5	02	3	1
20140	2017-05-19	LA PIÑUELA	4	5	02	2		6
20141	2017-05-19	LA PIÑUELA	4	5	02	3	1
20143	2017-05-19	LA PIÑUELA	4	5	02	3	1
20144	2017-05-19	LA PIÑUELA	4	5	02	3	4
20145	2017-05-19	LA PIÑUELA	4	5	02	3	1
20146	2017-05-19	LA PIÑUELA	4	5	02	3	1
20147	2017-05-19	LA PIÑUELA	4	5	02	3	1
20148	2017-05-19	LA PIÑUELA	4	5	02	3	1
20149	2017-05-19	LA PIÑUELA	4	5	02	2		4
20150	2017-05-19	LA PIÑUELA	4	5	02	3	1
20151	2017-05-19	LA PIÑUELA	4	5	02	3	1
20152	2017-05-19	LA PIÑUELA	4	5	02	3	1
20153	2017-05-19	LA PIÑUELA	4	5	02	3	1
20154	2017-05-19	LA PIÑUELA	4	5	02	3	1
20155	2017-05-19	LA PIÑUELA	4	5	02	3	1
20156	2017-05-19	LA PIÑUELA	4	5	02	3	1
20157	2017-05-19	LA PIÑUELA	4	5	02	3	1
20158	2017-05-19	LA PIÑUELA	4	5	02	3	1
20159	2017-05-19	LA PIÑUELA	4	5	02	3	2
20160	2017-05-19	LA PIÑUELA	4	5	02	2		4
20161	2017-05-19	LA PIÑUELA	4	5	02	3	1
20162	2017-05-19	LA PIÑUELA	4	5	02	2		5
20163	2017-05-19	LA PIÑUELA	4	5	02	3	1
20164	2017-05-19	LA PIÑUELA	4	5	02	3	1
20166	2017-05-19	LA PIÑUELA	4	5	02	3	1
20167	2017-05-19	LA PIÑUELA	4	5	02	2		1
20168	2017-05-19	LA PIÑUELA	4	5	02	2		5
20169	2017-05-19	LA PIÑUELA	4	5	02	3	1
20170	2017-05-19	LA PIÑUELA	4	5	02	3	1
20171	2017-05-19	LA PIÑUELA	4	5	02	3	1
20172	2017-05-19	LA PIÑUELA	4	5	02	2		2
20173	2017-05-19	LA PIÑUELA	4	5	02	2		6
20174	2017-05-19	LA PIÑUELA	4	5	02	3	2
20175	2017-05-19	LA PIÑUELA	4	5	02	3	1
20176	2017-05-19	LA PIÑUELA	4	5	02	3	1
20177	2017-05-23	NUEVA VILLA DE LA IGUANÁ	7	2	02	1
20178	2017-05-23	NUEVA VILLA DE LA IGUANÁ	7	2	02	1
20179	2017-05-23	NUEVA VILLA DE LA IGUANÁ	7	2	02	1
20180	2017-05-23	NUEVA VILLA DE LA IGUANÁ	7	2	02	1
20181	2017-05-23	NUEVA VILLA DE LA IGUANÁ	7	2	02	1
20182	2017-05-23	NUEVA VILLA DE LA IGUANÁ	7	2	02	1
20183	2017-05-23	NUEVA VILLA DE LA IGUANÁ	7	2	02	1
20184	2017-05-23	NUEVA VILLA DE LA IGUANÁ	7	2	02	1
20185	2017-05-23	NUEVA VILLA DE LA IGUANÁ	7	2	02	1
20186	2017-05-23	NUEVA VILLA DE LA IGUANÁ	7	2	02	1
20187	2017-05-23	NUEVA VILLA DE LA IGUANÁ	7	2	02	1
20188	2017-05-23	NUEVA VILLA DE LA IGUANÁ	7	2	02	1
20189	2017-05-23	NUEVA VILLA DE LA IGUANÁ	7	2	02	1
20190	2017-05-23	NUEVA VILLA DE LA IGUANÁ	7	2	02	1
20191	2017-05-23	NUEVA VILLA DE LA IGUANÁ	7	2	02	1
20192	2017-05-23	NUEVA VILLA DE LA IGUANÁ	7	2	02	1
20193	2017-05-23	NUEVA VILLA DE LA IGUANÁ	7	2	02	1
20194	2017-05-23	NUEVA VILLA DE LA IGUANÁ	7	2	02	1
20195	2017-05-23	NUEVA VILLA DE LA IGUANÁ	7	2	02	1
20196	2017-05-23	NUEVA VILLA DE LA IGUANÁ	7	2	02	1
20197	2017-05-23	NUEVA VILLA DE LA IGUANÁ	7	2	02	1
20198	2017-05-23	NUEVA VILLA DE LA IGUANÁ	7	2	02	1
20199	2017-05-23	NUEVA VILLA DE LA IGUANÁ	7	2	02	1
20200	2017-05-23	NUEVA VILLA DE LA IGUANÁ	7	2	02	1
20201	2017-05-23	NUEVA VILLA DE LA IGUANÁ	7	2	02	1
20202	2017-05-23	NUEVA VILLA DE LA IGUANÁ	7	2	02	1
20203	2017-05-23	NUEVA VILLA DE LA IGUANÁ	7	2	02	1
20204	2017-05-23	NUEVA VILLA DE LA IGUANÁ	7	2	02	1
20205	2017-05-23	NUEVA VILLA DE LA IGUANÁ	7	2	02	1
20206	2017-05-23	NUEVA VILLA DE LA IGUANÁ	7	2	02	1
20207	2017-05-23	NUEVA VILLA DE LA IGUANÁ	7	2	02	1
20208	2017-05-23	NUEVA VILLA DE LA IGUANÁ	7	2	02	1
20209	2017-05-23	NUEVA VILLA DE LA IGUANÁ	7	2	02	1
20210	2017-05-23	NUEVA VILLA DE LA IGUANÁ	7	2	02	1
20211	2017-05-23	NUEVA VILLA DE LA IGUANÁ	7	2	02	1
20212	2017-05-23	NUEVA VILLA DE LA IGUANÁ	7	2	02	1
20213	2017-05-23	NUEVA VILLA DE LA IGUANÁ	7	2	02	1
20214	2017-05-23	NUEVA VILLA DE LA IGUANÁ	7	2	02	1
20215	2017-05-23	NUEVA VILLA DE LA IGUANÁ	7	2	02	1
20216	2017-05-23	NUEVA VILLA DE LA IGUANÁ	7	2	02	1
20217	2017-05-23	NUEVA VILLA DE LA IGUANÁ	7	2	02	1
20218	2017-05-23	NUEVA VILLA DE LA IGUANÁ	7	2	02	1
20219	2017-05-23	NUEVA VILLA DE LA IGUANÁ	7	2	02	1
20220	2017-05-23	NUEVA VILLA DE LA IGUANÁ	7	2	02	1
20221	2017-05-23	NUEVA VILLA DE LA IGUANÁ	7	2	02	1
20222	2017-05-23	NUEVA VILLA DE LA IGUANÁ	7	2	02	1
20223	2017-05-23	NUEVA VILLA DE LA IGUANÁ	7	2	02	1
20224	2017-05-23	NUEVA VILLA DE LA IGUANÁ	7	2	02	1
20225	2017-05-23	NUEVA VILLA DE LA IGUANÁ	7	2	02	1
20226	2017-05-23	NUEVA VILLA DE LA IGUANÁ	7	2	02	1
20227	2017-05-23	NUEVA VILLA DE LA IGUANÁ	7	2	02	1
20228	2017-05-23	NUEVA VILLA DE LA IGUANÁ	7	2	02	1
20229	2017-05-23	NUEVA VILLA DE LA IGUANÁ	7	2	02	1
20230	2017-05-23	NUEVA VILLA DE LA IGUANÁ	7	2	02	1
20231	2017-05-23	NUEVA VILLA DE LA IGUANÁ	7	2	02	1
20232	2017-05-23	NUEVA VILLA DE LA IGUANÁ	7	2	02	1
20233	2017-05-23	NUEVA VILLA DE LA IGUANÁ	7	2	02	1
20234	2017-05-23	NUEVA VILLA DE LA IGUANÁ	7	2	02	1
20235	2017-05-23	NUEVA VILLA DE LA IGUANÁ	7	2	02	1
20236	2017-05-23	NUEVA VILLA DE LA IGUANÁ	7	2	02	1
20237	2017-05-23	NUEVA VILLA DE LA IGUANÁ	7	2	02	1
20238	2017-05-23	NUEVA VILLA DE LA IGUANÁ	7	2	02	1
20239	2017-05-23	NUEVA VILLA DE LA IGUANÁ	7	2	02	1
20240	2017-05-23	NUEVA VILLA DE LA IGUANÁ	7	2	02	1
20241	2017-05-23	NUEVA VILLA DE LA IGUANÁ	7	2	02	1
20242	2017-05-23	NUEVA VILLA DE LA IGUANÁ	7	2	02	1
20243	2017-05-23	NUEVA VILLA DE LA IGUANÁ	7	2	02	1
20244	2017-05-23	NUEVA VILLA DE LA IGUANÁ	7	2	02	1
20245	2017-05-23	NUEVA VILLA DE LA IGUANÁ	7	2	02	1
20246	2017-05-23	NUEVA VILLA DE LA IGUANÁ	7	2	02	1
20247	2017-05-23	NUEVA VILLA DE LA IGUANÁ	7	2	02	1
20248	2017-05-23	NUEVA VILLA DE LA IGUANÁ	7	2	02	3	3
20249	2017-05-23	NUEVA VILLA DE LA IGUANÁ	7	2	02	2		4
20250	2017-05-23	NUEVA VILLA DE LA IGUANÁ	7	2	02	3	1
20251	2017-05-23	NUEVA VILLA DE LA IGUANÁ	7	2	02	3	1
20252	2017-05-23	NUEVA VILLA DE LA IGUANÁ	7	2	02	3	1
20253	2017-05-23	NUEVA VILLA DE LA IGUANÁ	7	2	02	3	3
20254	2017-05-23	NUEVA VILLA DE LA IGUANÁ	7	2	02	3	1
20255	2017-05-23	NUEVA VILLA DE LA IGUANÁ	7	2	07	3	1
20256	2017-05-23	NUEVA VILLA DE LA IGUANÁ	7	2	02	3	1
20257	2017-05-23	NUEVA VILLA DE LA IGUANÁ	7	2	07	3	2
20258	2017-05-23	NUEVA VILLA DE LA IGUANÁ	7	2	02	3	1
20259	2017-05-23	NUEVA VILLA DE LA IGUANÁ	7	2	02	2		1
20260	2017-05-23	NUEVA VILLA DE LA IGUANÁ	7	2	02	3	1
20261	2017-05-23	NUEVA VILLA DE LA IGUANÁ	7	2	02	3	1
20262	2017-05-23	NUEVA VILLA DE LA IGUANÁ	7	2	02	3	1
20263	2017-05-23	NUEVA VILLA DE LA IGUANÁ	7	2	02	2		4
20264	2017-05-23	NUEVA VILLA DE LA IGUANÁ	7	2	02	3	1
20265	2017-05-23	NUEVA VILLA DE LA IGUANÁ	7	2	02	3	1
20266	2017-05-23	NUEVA VILLA DE LA IGUANÁ	7	2	02	3	1
20267	2017-05-23	NUEVA VILLA DE LA IGUANÁ	7	2	02	3	1
20268	2017-05-23	NUEVA VILLA DE LA IGUANÁ	7	2	02	3	1
20269	2017-05-23	NUEVA VILLA DE LA IGUANÁ	7	2	02	3	1
20270	2017-05-23	NUEVA VILLA DE LA IGUANÁ	7	2	02	3	1
20271	2017-05-23	NUEVA VILLA DE LA IGUANÁ	7	2	02	3	1
20272	2017-05-23	NUEVA VILLA DE LA IGUANÁ	7	2	02	3	1
20273	2017-05-23	NUEVA VILLA DE LA IGUANÁ	7	2	02	2		4
20274	2017-05-23	NUEVA VILLA DE LA IGUANÁ	7	2	02	3	1
20275	2017-05-23	NUEVA VILLA DE LA IGUANÁ	7	2	02	3	1
20276	2017-05-23	NUEVA VILLA DE LA IGUANÁ	7	2	02	3	1
20277	2017-05-23	NUEVA VILLA DE LA IGUANÁ	7	2	02	2		1
20278	2017-05-23	NUEVA VILLA DE LA IGUANÁ	7	2	02	3	1
20279	2017-05-23	NUEVA VILLA DE LA IGUANÁ	7	2	02	3
20280	2017-05-23	NUEVA VILLA DE LA IGUANÁ	7	2	02	3	1
20281	2017-05-23	NUEVA VILLA DE LA IGUANÁ	7	2	02	2		4
20282	2017-05-23	NUEVA VILLA DE LA IGUANÁ	7	2	02	3	1
20283	2017-05-23	NUEVA VILLA DE LA IGUANÁ	7	2	02	3	1
20284	2017-05-23	NUEVA VILLA DE LA IGUANÁ	7	2	02	3	1
20285	2017-05-23	NUEVA VILLA DE LA IGUANÁ	7	2	02	3	1
20286	2017-05-23	NUEVA VILLA DE LA IGUANÁ	7	2	02	2		5
20287	2017-05-23	NUEVA VILLA DE LA IGUANÁ	7	2	02	3	1
20288	2017-05-23	NUEVA VILLA DE LA IGUANÁ	7	2	02	3	1
20289	2017-06-02	LA PIÑUELA	4	5	02	2		4
20290	2017-06-02	LA PIÑUELA	4	5	02	3	1
20291	2017-06-02	LA PIÑUELA	4	5	02	3	1
20292	2017-06-02	LA PIÑUELA	4	5	02	3	1
20293	2017-06-02	LA PIÑUELA	4	5	02	3	1
20294	2017-06-02	LA PIÑUELA	4	5	02	3	1
20295	2017-06-02	LA PIÑUELA	4	5	02	3	1
20296	2017-06-02	LA PIÑUELA	4	5	02	3	1
20297	2017-06-02	LA PIÑUELA	4	5	02	3	1
20298	2017-06-02	LA PIÑUELA	4	5	02	3	1
20299	2017-06-02	LA PIÑUELA	4	5	02	2		4
20300	2017-06-02	LA PIÑUELA	4	5	02	2		4
20301	2017-06-02	LA PIÑUELA	4	5	02	3	1
20302	2017-06-02	LA PIÑUELA	4	5	02	3	1
20304	2017-06-02	LA PIÑUELA	4	5	02	2		4
20305	2017-06-02	LA PIÑUELA	4	5	02	3	1
20306	2017-06-02	LA PIÑUELA	4	5	02	3	4
20307	2017-06-02	LA PIÑUELA	4	5	02	3	1
20308	2017-06-02	LA PIÑUELA	4	5	02	2		4
20309	2017-06-02	LA PIÑUELA	4	5	02	3	3
20310	2017-06-02	LA PIÑUELA	4	5	02	3	1
20311	2017-06-02	LA PIÑUELA	4	5	02	3	1
20312	2017-06-02	LA PIÑUELA	4	5	02	3	1
20313	2017-06-02	LA PIÑUELA	4	5	02	2		5
20314	2017-06-02	LA PIÑUELA	4	5	02	3	1
20315	2017-06-02	LA PIÑUELA	4	5	02	3	1
20316	2017-06-02	LA PIÑUELA	4	5	02	3	1
20317	2017-06-02	LA PIÑUELA	4	5	02	3	1
20318	2017-06-02	LA PIÑUELA	4	5	02	3	1
20319	2017-06-02	LA PIÑUELA	4	5	02	3	1
20320	2017-06-02	LA PIÑUELA	4	5	02	2		3
20322	2017-06-02	LA PIÑUELA	4	5	02	3	2
20323	2017-06-02	LA PIÑUELA	4	5	02	1
20324	2017-06-02	LA PIÑUELA	4	5	02	1
20325	2017-06-02	LA PIÑUELA	4	5	02	1
20326	2017-06-02	LA PIÑUELA	4	5	02	1
20327	2017-06-02	LA PIÑUELA	4	5	02	1
20328	2017-06-02	LA PIÑUELA	4	5	02	1
20329	2017-06-02	LA PIÑUELA	4	5	02	1
20330	2017-06-02	LA PIÑUELA	4	5	02	1
20331	2017-06-02	LA PIÑUELA	4	5	02	1
20332	2017-06-02	LA PIÑUELA	4	5	02	1
20333	2017-06-02	LA PIÑUELA	4	5	02	1
20334	2017-06-02	LA PIÑUELA	4	5	02	1
20335	2017-06-02	LA PIÑUELA	4	5	02	1
20336	2017-06-02	LA PIÑUELA	4	5	02	1
20337	2017-06-02	LA PIÑUELA	4	5	02	1
20338	2017-06-02	LA PIÑUELA	4	5	02	1
20339	2017-06-02	LA PIÑUELA	4	5	02	1
20340	2017-06-02	LA PIÑUELA	4	5	02	1
20341	2017-06-02	LA PIÑUELA	4	5	02	1
20342	2017-06-02	LA PIÑUELA	4	5	02	1
20343	2017-06-02	LA PIÑUELA	4	5	02	1
20344	2017-06-02	LA PIÑUELA	4	5	02	1
20346	2017-06-02	LA PIÑUELA	4	5	02	1
20347	2017-06-02	LA PIÑUELA	4	5	02	1
20348	2017-06-02	LA PIÑUELA	4	5	02	1
20349	2017-06-02	LA PIÑUELA	4	5	02	1
20350	2017-06-02	LA PIÑUELA	4	5	02	1
20351	2017-06-02	LA PIÑUELA	4	5	02	1
20352	2017-06-02	LA PIÑUELA	4	5	02	1
20353	2017-06-02	LA PIÑUELA	4	5	02	1
20354	2017-06-02	LA PIÑUELA	4	5	02	1
20355	2017-06-02	LA PIÑUELA	4	5	02	1
20356	2017-06-02	LA PIÑUELA	4	5	02	1
20357	2017-06-02	LA PIÑUELA	4	5	02	1
20358	2017-06-09	VILLA NIZA	2	5	02	3	1
20359	2017-06-09	VILLA NIZA	2	5	02	3	2
20360	2017-06-09	VILLA NIZA	2	5	02	3	1
20361	2017-06-09	VILLA NIZA	2	5	02	3	2
20362	2017-06-09	VILLA NIZA	2	5	02	3	1
20363	2017-06-09	VILLA NIZA	2	5	02	3	1
20364	2017-06-09	VILLA NIZA	2	5	02	3	1
20365	2017-06-09	VILLA NIZA	2	5	02	3	1
20366	2017-06-09	VILLA NIZA	2	5	02	3	1
20367	2017-06-09	VILLA NIZA	2	5	02	3	4
20368	2017-06-09	VILLA NIZA	2	5	02	2		5
20369	2017-06-09	VILLA NIZA	2	5	02	3	1
20370	2017-06-09	VILLA NIZA	2	5	02	3	1
20371	2017-06-09	VILLA NIZA	2	5	02	3	1
20372	2017-06-09	VILLA NIZA	2	5	02	3	1
20373	2017-06-09	VILLA NIZA	2	5	02	3	3
20374	2017-06-09	VILLA NIZA	2	5	02	3	1
20375	2017-06-09	VILLA NIZA	2	5	02	2		7
20376	2017-06-09	VILLA NIZA	2	5	02	3	1
20377	2017-06-09	VILLA NIZA	2	5	02	3	1
20378	2017-06-09	VILLA NIZA	2	5	02	3	6
20379	2017-06-09	VILLA NIZA	2	5	02	3	1
20380	2017-06-09	VILLA NIZA	2	5	02	3	1
20381	2017-06-09	VILLA NIZA	2	5	02	3	1
20382	2017-06-09	VILLA NIZA	2	5	02	2		5
20383	2017-06-09	VILLA NIZA	2	5	02	3	2
20384	2017-06-09	VILLA NIZA	2	5	02	2		7
20385	2017-06-09	VILLA NIZA	2	5	02	3	1
20386	2017-06-09	VILLA NIZA	2	5	02	3	1
20387	2017-06-09	VILLA NIZA	2	5	02	3	1
20388	2017-06-09	VILLA NIZA	2	5	02	2		1
20389	2017-06-09	VILLA NIZA	2	5	02	2		4
20390	2017-06-09	VILLA NIZA	2	5	02	3	1
20391	2017-06-09	VILLA NIZA	2	5	02	3	1
20392	2017-06-09	VILLA NIZA	2	5	02	1
20393	2017-06-09	VILLA NIZA	2	5	02	1
20394	2017-06-09	VILLA NIZA	2	5	02	1
20395	2017-06-09	VILLA NIZA	2	5	02	1
20396	2017-06-09	VILLA NIZA	2	5	02	1
20397	2017-06-09	VILLA NIZA	2	5	02	1
20398	2017-06-09	VILLA NIZA	2	5	02	1
20399	2017-06-09	VILLA NIZA	2	5	02	1
20400	2017-06-09	VILLA NIZA	2	5	02	1
20401	2017-06-09	VILLA NIZA	2	5	02	1
20402	2017-06-09	VILLA NIZA	2	5	02	1
20403	2017-06-09	VILLA NIZA	2	5	02	1
20404	2017-06-09	VILLA NIZA	2	5	02	1
20405	2017-06-09	VILLA NIZA	2	5	02	1
20406	2017-06-09	VILLA NIZA	2	5	02	1
20407	2017-06-09	VILLA NIZA	2	5	02	1
20408	2017-06-09	VILLA NIZA		5	02	1
20409	2017-06-09	VILLA NIZA	2	5	02	1
20410	2017-06-09	VILLA NIZA	2	5	02	1
20411	2017-06-09	VILLA NIZA	2	5	02	1
20412	2017-06-09	VILLA NIZA	2	5	02	1
20413	2017-06-09	VILLA NIZA	2	5	02	1
20414	2017-06-09	VILLA NIZA	2	5	02	1
20415	2017-06-09	VILLA NIZA	2	5	02	1
20416	2017-06-09	VILLA NIZA	2	5	02	1
20417	2017-06-09	VILLA NIZA	2	5	02	1
20418	2017-06-09	VILLA NIZA	2	5	02	1
20419	2017-06-09	VILLA NIZA	2	5	02	1
20421	2017-06-09	VILLA NIZA	2	5	02	1
20422	2017-06-09	VILLA NIZA	2	5	02	1
20423	2017-06-09	VILLA NIZA	2	5	02	1
20424	2017-06-09	VILLA NIZA	2	5	02	1
20425	2017-06-09	VILLA NIZA	2	5	02	1
20426	2017-06-09	VILLA NIZA	2	5	02	1
20427	2017-06-09	VILLA NIZA	2	5	02	1
20428	2017-06-09	VILLA NIZA	2	5	02	1
20429	2017-06-09	VILLA NIZA	2	5	02	1
20430	2017-06-09	VILLA NIZA	2	5	02	1
20431	2017-06-09	VILLA NIZA	2	5	02	1
20432	2017-06-09	VILLA NIZA	2	5	02	1
20433	2017-06-09	VILLA NIZA	2	5	02	1
20435	2017-06-09	VILLA NIZA	2	5	02	1
20436	2017-06-09	VILLA NIZA	2	5	02	1
20437	2017-06-09	VILLA NIZA	2	5	02	1
20438	2017-06-09	VILLA NIZA	2	5	02	1
20439	2017-06-09	VILLA NIZA	2	5	02	1
20440	2017-06-09	VILLA NIZA	2	5	02	1
20441	2017-06-09	VILLA NIZA	2	5	02	1
20442	2017-06-09	VILLA NIZA	2	5	02	1
20443	2017-06-09	VILLA NIZA	2	5	02	1
20444	2017-06-09	VILLA NIZA	2	5	02	1
20445	2017-06-09	VILLA NIZA	2	5	02	1
20446	2017-06-09	VILLA NIZA	2	5	02	1
20447	2017-06-09	VILLA NIZA	2	5	02	1
20448	2017-06-15	NUEVOS CONQUISTADORES	13	4	02	2		3
20449	2017-06-15	NUEVOS CONQUISTADORES	13	4	02	3	1
20450	2017-06-15	NUEVOS CONQUISTADORES	13	4	02	3	1
20451	2017-06-15	NUEVOS CONQUISTADORES	13	4	02	2		5
20452	2017-06-15	NUEVOS CONQUISTADORES	13	4	02	3	3
20453	2017-06-15	NUEVOS CONQUISTADORES	13	4	02	3	1
20454	2017-06-15	NUEVOS CONQUISTADORES	13	4	02	3	1
20455	2017-06-15	NUEVOS CONQUISTADORES	13	4	02	3	1
20456	2017-06-15	NUEVOS CONQUISTADORES	13	4	02	3	1
20457	2017-06-15	NUEVOS CONQUISTADORES	13	4	02	3	1
20458	2017-06-15	NUEVOS CONQUISTADORES	13	4	02	3	1
20459	2017-06-15	NUEVOS CONQUISTADORES	13	4	02	3	1
20460	2017-06-15	NUEVOS CONQUISTADORES	13	4	02	3	1
20461	2017-06-15	NUEVOS CONQUISTADORES	13	4	02	3	1
20462	2017-06-15	NUEVOS CONQUISTADORES	13	4	02	2		7
20463	2017-06-15	NUEVOS CONQUISTADORES	13	4	02	3	1
20464	2017-06-15	NUEVOS CONQUISTADORES	13	4	02	3	1
20465	2017-06-15	NUEVOS CONQUISTADORES	13	4	02	3	1
20466	2017-06-15	NUEVOS CONQUISTADORES	13	4	02	3	6
20467	2017-06-15	NUEVOS CONQUISTADORES	13	4	02	3	1
20468	2017-06-15	NUEVOS CONQUISTADORES	13	4	02	1
20469	2017-06-15	NUEVOS CONQUISTADORES	13	4	02	1
20470	2017-06-15	NUEVOS CONQUISTADORES	13	4	02	1
20471	2017-06-15	NUEVOS CONQUISTADORES	13	4	02	1
20472	2017-06-15	NUEVOS CONQUISTADORES	13	4	02	1
20473	2017-06-15	NUEVOS CONQUISTADORES	13	4	02	1
20474	2017-06-15	NUEVOS CONQUISTADORES	13	4	02	1
20475	2017-06-15	NUEVOS CONQUISTADORES	13	4	02	1
20476	2017-06-15	NUEVOS CONQUISTADORES	13	4	02	1
20477	2017-06-15	NUEVOS CONQUISTADORES	13	4	02	1
20478	2017-06-15	NUEVOS CONQUISTADORES	13	4	02	1
20479	2017-06-15	NUEVOS CONQUISTADORES	13	4	02	1
20480	2017-06-15	NUEVOS CONQUISTADORES	13	4	02	1
20481	2017-06-15	NUEVOS CONQUISTADORES	13	4	02	1
20482	2017-06-15	NUEVOS CONQUISTADORES	13	4	02	1
20483	2017-06-15	NUEVOS CONQUISTADORES	13	4	02	1
20484	2017-06-15	NUEVOS CONQUISTADORES	13	4	02	1
20485	2017-06-15	NUEVOS CONQUISTADORES	13	4	02	1
20486	2017-06-15	NUEVOS CONQUISTADORES	13	4	02	1
20487	2017-06-15	NUEVOS CONQUISTADORES	13	4	02	2		7
20488	2017-06-22	SAN ISIDRO	4	4	02	3	1
20489	2017-06-22	SAN ISIDRO	4	4	02	3	1
20490	2017-06-22	SAN ISIDRO	4	4	02	3	1
20491	2017-06-22	SAN ISIDRO	4	4	02	3	1
20492	2017-06-22	SAN ISIDRO	4	4	02	2		5
20493	2017-06-22	SAN ISIDRO	4	4	02	3	1
20494	2017-06-22	SAN ISIDRO	4	4	02	2		5
20495	2017-06-22	SAN ISIDRO	4	4	02	2		4
20496	2017-06-22	SAN ISIDRO	4	4	02	3	2
20497	2017-06-22	SAN ISIDRO	4	4	02	2		4
20498	2017-06-22	SAN ISIDRO	4	4	02	3	1
20499	2017-06-22	SAN ISIDRO	4	4	02	3	1
20500	2017-06-22	SAN ISIDRO	4	4	02	3	1
20501	2017-06-22	SAN ISIDRO	4	4	02	3	1
20502	2017-06-22	SAN ISIDRO	4	4	02	2		5
20503	2017-06-22	SAN ISIDRO	4	4	02	3	1
20504	2017-06-22	SAN ISIDRO	4	4	02	3	1
20505	2017-06-22	SAN ISIDRO	4	4	02	3	1
20506	2017-06-22	SAN ISIDRO	4	4	02	3	3
20507	2017-06-22	SAN ISIDRO	4	4	02	3	1
20508	2017-06-22	SAN ISIDRO	4	4	02	3	1
20509	2017-06-22	SAN ISIDRO	4	4	02	2		5
20510	2017-06-22	SAN ISIDRO	4	4	02	3	1
20511	2017-06-22	SAN ISIDRO	4	4	02	3	1
20512	2017-06-22	SAN ISIDRO	4	4	02	3	1
20513	2017-06-22	SAN ISIDRO	4	4	02	3	1
20514	2017-06-22	SAN ISIDRO	4	4	02	3	1
20515	2017-06-22	SAN ISIDRO	4	4	02	1
20516	2017-06-22	SAN ISIDRO	4	4	02	1
20517	2017-06-22	SAN ISIDRO	4	4	02	1
20518	2017-06-22	SAN ISIDRO	4	4	02	1
20519	2017-06-22	SAN ISIDRO	4	4	02	1
20520	2017-06-22	SAN ISIDRO	4	4	02	1
20521	2017-06-22	SAN ISIDRO	4	4	02	1
20522	2017-06-22	SAN ISIDRO	4	4	02	1
20523	2017-06-22	SAN ISIDRO	4	4	02	1
20524	2017-06-22	SAN ISIDRO	4	4	02	1
20525	2017-06-22	SAN ISIDRO	4	4	02	1
20526	2017-06-22	SAN ISIDRO	4	4	02	1
20527	2017-06-22	SAN ISIDRO	4	4	02	1
20528	2017-06-22	SAN ISIDRO	4	4	02	1
20529	2017-06-22	SAN ISIDRO	4	4	02	1
20530	2017-06-22	SAN ISIDRO	4	4	02	1
20531	2017-06-22	SAN ISIDRO	4	4	02	1
20532	2017-06-22	SAN ISIDRO	4	4	02	1
20533	2017-06-22	SAN ISIDRO	4	4	02	1
20534	2017-06-22	SAN ISIDRO	4	4	02	1
20535	2017-06-22	SAN ISIDRO	4	4	02	1
20536	2017-06-22	SAN ISIDRO	4	4	02	1
20537	2017-06-22	SAN ISIDRO	4	4	02	1
20538	2017-06-22	SAN ISIDRO	4	4	02	1
20539	2017-06-22	SAN ISIDRO	4	4	02	1
20540	2017-06-22	SAN ISIDRO	4	4	02	1
20541	2017-06-22	SAN ISIDRO	4	4	02	1
20542	2017-06-22	SAN ISIDRO	4	4	02	1
20543	2017-06-22	SAN ISIDRO	4	4	02	1
20544	2017-06-22	SAN ISIDRO	4	4	02	1
20545	2017-06-22	SAN ISIDRO	4	4	02	1
20546	2017-06-22	SAN ISIDRO	4	4	02	1
20547	2017-06-22	SAN ISIDRO	4	4	02	1
20548	2017-06-22	SAN ISIDRO	4	4	02	1
20549	2017-06-22	SAN ISIDRO	4	4	02	1
20550	2017-06-22	SAN ISIDRO	4	4	02	1
20551	2017-06-22	SAN ISIDRO	4	4	02	1
20552	2017-06-22	SAN ISIDRO	4	4	02	1
20553	2017-06-22	SAN ISIDRO	4	4	02	1
20554	2017-06-22	SAN ISIDRO	4	4	02	1
20555	2017-06-22	SAN ISIDRO	4	4	02	1
20556	2017-06-22	SAN ISIDRO	4	4	02	1
20557	2017-06-22	SAN ISIDRO	4	4	02	1
20558	2017-06-22	SAN ISIDRO	4	4	02	1
30001	2017-05-12	CASTILLA	5	5	03	1
30002	2017-05-12	CASTILLA	5	5	03	1
30003	2017-05-12	CASTILLA	5	5	03	1
30004	2017-05-12	CASTILLA	5	5	03	1
30005	2017-05-12	CASTILLA	5	5	03	1
30006	2017-05-12	CASTILLA	5	5	03	1
30007	2017-05-12	CASTILLA	5	5	03	1
30008	2017-05-12	CASTILLA	5	5	03	1
30009	2017-05-12	CASTILLA	5	5	03	1
30010	2017-05-12	CASTILLA	5	5	03	1
30011	2017-05-12	CASTILLA	5	5	03	1
30012	2017-05-12	CASTILLA	5	5	03	1
30013	2017-05-12	CASTILLA	5	5	03	1
30014	2017-05-12	CASTILLA	5	5	03	1
30015	2017-05-12	CASTILLA	5	5	03	1
30016	2017-05-12	CASTILLA	5	5	03	1
30017	2017-05-12	CASTILLA	5	5	03	1
30018	2017-05-12	CASTILLA	5	5	03	1
30019	2017-05-12	CASTILLA	5	5	03	1
30020	2017-05-12	CASTILLA	5	5	03	1
30021	2017-05-12	CASTILLA	5	5	03	1
30022	2017-05-12	CASTILLA	5	5	03	1
30023	2017-05-12	CASTILLA	5	5	03	1
30024	2017-05-12	CASTILLA	5	5	03	1
30025	2017-05-12	CASTILLA	5	5	03	1
30026	2017-05-12	CASTILLA	5	5	03	1
30027	2017-05-12	CASTILLA	5	5	03	1
30028	2017-05-12	CASTILLA	5	5	03	1
30029	2017-05-12	CASTILLA	5	5	03	1
30030	2017-05-12	CASTILLA	5	5	03	1
30031	2017-05-12	CASTILLA	5	5	03	1
30032	2017-05-12	CASTILLA	5	5	03	1
30033	2017-05-12	CASTILLA	5	5	03	1
30034	2017-05-12	CASTILLA	5	5	03	1
30035	2017-05-12	CASTILLA	5	5	03	1
30036	2017-05-12	CASTILLA	5	5	03	1
30037	2017-05-12	CASTILLA	5	5	03	1
30038	2017-05-12	CASTILLA	5	5	03	1
30039	2017-05-12	CASTILLA	5	5	03	1
30040	2017-05-12	CASTILLA	5	5	03	1
30041	2017-05-12	CASTILLA	5	5	03	1
30042	2017-05-12	CASTILLA	5	5	03	1
30043	2017-05-12	CASTILLA	5	5	03	3	1
30044	2017-05-12	CASTILLA	5	5	03	3	1
30045	2017-05-12	CASTILLA	5	5	03	3	1
30046	2017-05-12	CASTILLA	5	5	03	3	1
30047	2017-05-12	CASTILLA	5	5	03	3	1
30048	2017-05-12	CASTILLA	5	5	03	3	1
30049	2017-05-12	CASTILLA	5	5	03	3	1
30050	2017-05-12	CASTILLA	5	5	03	3	1
30051	2017-05-12	CASTILLA	5	5	03	3	1
30052	2017-05-12	CASTILLA	5	5	03	3	1
30053	2017-05-12	CASTILLA	5	5	03	3	3
30054	2017-05-12	CASTILLA	5	5	03	3	1
30055	2017-05-12	CASTILLA	5	5	03	2		4
30056	2017-05-12	CASTILLA	5	5	03	3	1
30057	2017-05-12	CASTILLA	5	5	03	3	1
30058	2017-05-12	CASTILLA	5	5	03	3	1
30059	2017-05-12	CASTILLA	5	5	03	3	1
30060	2017-05-12	CASTILLA	5	5	03	3	1
30061	2017-05-12	CASTILLA	5	5	03	3	1
30063	2017-05-12	CASTILLA	5	5	03	3	1
30064	2017-05-12	CASTILLA	5	5	03	3	1
30065	2017-05-12	CASTILLA	5	5	03	3	1
30066	2017-05-12	CASTILLA	5	5	03	3	2
30067	2017-05-12	CASTILLA	5	5	03	3	1
30068	2017-05-12	CASTILLA	5	5	03	3	1
30069	2017-05-12	CASTILLA	5	5	03	3	1
30070	2017-05-12	CASTILLA	5	5	03	3	1
30071	2017-05-12	CASTILLA	5	5	03	3	1
30072	2017-05-12	CASTILLA	5	5	03	3	1
30073	2017-05-12	CASTILLA	5	5	03	3	1
30074	2017-05-12	CASTILLA	5	5	03	3	1
30076	2017-05-12	CASTILLA	5	5	03	2		3
30077	2017-05-12	CASTILLA	5	5	03	3	1
30078	2017-05-12	CASTILLA	5	5	03	2		5
30079	2017-05-12	CASTILLA	5	5	03	3	3
30080	2017-05-12	CASTILLA	5	5	03	3	1
30081	2017-05-12	CASTILLA	5	5	03	3	1
30082	2017-05-12	CASTILLA	5	5	03	3	1
30083	2017-05-12	CASTILLA	5	5	03	3	1
30084	2017-05-12	CASTILLA	5	5	03	3	1
30085	2017-05-12	CASTILLA	5	5	03	3	1
30086	2017-05-12	CASTILLA	5	5	03	3	1
30087	2017-05-12	CASTILLA	5	5	03	3	1
30088	2017-05-12	CASTILLA	5	5	03	2		1
30089	2017-05-12	CASTILLA	5	5	03	3	1
30090	2017-05-12	CASTILLA	5	5	03	2		1
30091	2017-05-12	CASTILLA	5	5	03	2		4
30092	2017-05-12	CASTILLA	5	5	03	3	1
30093	2017-05-12	CASTILLA	5	5	03	2		4
30094	2017-05-24	13 DE NOVIEMBRE	8	3	03	3	1
30095	2017-05-24	13 DE NOVIEMBRE	8	3	03	3	1
30096	2017-05-24	13 DE NOVIEMBRE	8	3	03	3	1
30097	2017-05-24	13 DE NOVIEMBRE	8	3	03	2		4
30098	2017-05-24	13 DE NOVIEMBRE	8	3	03	3	1
30099	2017-05-24	13 DE NOVIEMBRE	8	3	03	2		2
30100	2017-05-24	13 DE NOVIEMBRE	8	3	03	2		3
30101	2017-05-24	13 DE NOVIEMBRE	8	3	03	2		3
30102	2017-05-24	13 DE NOVIEMBRE	8	3	03	3	2
30103	2017-05-24	13 DE NOVIEMBRE	8	3	03	2		3
30104	2017-05-24	13 DE NOVIEMBRE	8	3	03	2		3
30105	2017-05-24	13 DE NOVIEMBRE	8	3	03	3	1
30106	2017-05-24	13 DE NOVIEMBRE	8	3	03	3	1
30107	2017-05-24	13 DE NOVIEMBRE	8	3	03	3	3
30108	2017-05-24	13 DE NOVIEMBRE	8	3	03	3	1
30109	2017-05-24	13 DE NOVIEMBRE	8	3	03	2		5
30110	2017-05-24	13 DE NOVIEMBRE	8	3	03	2		3
30111	2017-05-24	13 DE NOVIEMBRE	8	3	03	3	1
30112	2017-05-24	13 DE NOVIEMBRE	8	3	03	3	1
30113	2017-05-24	13 DE NOVIEMBRE	8	3	03	3	1
30114	2017-05-24	13 DE NOVIEMBRE	8	3	03	3	1
30115	2017-05-24	13 DE NOVIEMBRE	8	3	03	3	2
30116	2017-05-24	13 DE NOVIEMBRE	8	3	03	3	1
30118	2017-05-24	13 DE NOVIEMBRE	8	3	03	3	1
30119	2017-05-24	13 DE NOVIEMBRE	8	3	03	2		1
30120	2017-05-24	13 DE NOVIEMBRE	8	3	03	2		2
30121	2017-05-24	13 DE NOVIEMBRE	8	3	03	1
30122	2017-05-24	13 DE NOVIEMBRE	8	3	03	1
30123	2017-05-24	13 DE NOVIEMBRE	8	3	03	1
30124	2017-05-24	13 DE NOVIEMBRE	8	3	03	1
30125	2017-05-24	13 DE NOVIEMBRE	8	3	03	1
30126	2017-05-24	13 DE NOVIEMBRE	8	3	03	1
30127	2017-05-24	13 DE NOVIEMBRE	8	3	03	1
30128	2017-05-24	13 DE NOVIEMBRE	8	3	03	1
30129	2017-05-24	13 DE NOVIEMBRE	8	3	03	1
30130	2017-05-24	13 DE NOVIEMBRE	8	3	03	1
30131	2017-05-24	13 DE NOVIEMBRE	8	3	03	1
30132	2017-05-24	13 DE NOVIEMBRE	8	3	03	1
30133	2017-05-24	13 DE NOVIEMBRE	8	3	03	1
30134	2017-05-24	13 DE NOVIEMBRE	8	3	03	1
30135	2017-05-24	13 DE NOVIEMBRE	8	3	03	1
30136	2017-05-24	13 DE NOVIEMBRE	8	3	03	1
30137	2017-05-24	13 DE NOVIEMBRE	8	3	03	1
30138	2017-05-24	13 DE NOVIEMBRE	8	3	03	1
30139	2017-05-24	13 DE NOVIEMBRE	8	3	03	1
30140	2017-05-24	13 DE NOVIEMBRE	8	3	03	1
30141	2017-05-24	13 DE NOVIEMBRE	8	3	03	1
30142	2017-05-24	13 DE NOVIEMBRE	8	3	03	1
30143	2017-05-24	13 DE NOVIEMBRE	8	3	03	1
30144	2017-05-24	13 DE NOVIEMBRE	8	3	03	1
30145	2017-05-24	13 DE NOVIEMBRE	8	3	03	1
30146	2017-05-24	13 DE NOVIEMBRE	8	3	03	1
30147	2017-05-24	13 DE NOVIEMBRE	8	3	03	1
30148	2017-05-24	13 DE NOVIEMBRE	8	3	03	1
30149	2017-05-24	13 DE NOVIEMBRE	8	3	03	1
30150	2017-05-24	13 DE NOVIEMBRE	8	3	03	1
30151	2017-05-24	13 DE NOVIEMBRE	8	3	03	1
30152	2017-05-24	13 DE NOVIEMBRE	8	3	03	1
30153	2017-05-24	13 DE NOVIEMBRE	8	3	03	1
30154	2017-05-24	13 DE NOVIEMBRE	8	3	03	1
30155	2017-05-24	13 DE NOVIEMBRE	8	3	03	1
30156	2017-05-24	13 DE NOVIEMBRE	8	3	03	1
30157	2017-05-24	13 DE NOVIEMBRE	8	3	03	1
30158	2017-05-24	13 DE NOVIEMBRE	8	3	03	1
30159	2017-05-24	13 DE NOVIEMBRE	8	3	03	1
30160	2017-05-24	13 DE NOVIEMBRE	8	3	03	1
30161	2017-05-24	13 DE NOVIEMBRE	8	3	03	1
30162	2017-05-24	13 DE NOVIEMBRE	8	3	03	1
30163	2017-05-24	13 DE NOVIEMBRE	8	3	03	1
30164	2017-05-24	13 DE NOVIEMBRE	8	3	03	1
30165	2017-05-24	13 DE NOVIEMBRE	8	3	03	1
30166	2017-05-24	13 DE NOVIEMBRE	8	3	03	1
30167	2017-05-24	13 DE NOVIEMBRE	8	3	03	1
30168	2017-05-24	13 DE NOVIEMBRE	8	3	03	1
30169	2017-05-24	13 DE NOVIEMBRE	8	3	03	1
30170	2017-05-24	13 DE NOVIEMBRE	8	3	03	1
30171	2017-05-24	13 DE NOVIEMBRE	8	3	03	1
30172	2017-05-24	13 DE NOVIEMBRE	8	3	03	1
30173	2017-05-24	13 DE NOVIEMBRE	8	3	03	1
30174	2017-05-24	13 DE NOVIEMBRE	8	3	03	1
30175	2017-05-24	13 DE NOVIEMBRE	8	3	03	1
30176	2017-05-24	13 DE NOVIEMBRE	8	3	03	1
30177	2017-05-24	13 DE NOVIEMBRE	8	3	03	1
30178	2017-05-24	13 DE NOVIEMBRE	8	3	03	1
30179	2017-05-24	13 DE NOVIEMBRE	8	3	03	1
30180	2017-05-24	13 DE NOVIEMBRE	8	3	03	1
30181	2017-05-24	13 DE NOVIEMBRE	8	3	03	1
30182	2017-05-24	13 DE NOVIEMBRE	8	3	03	1
30183	2017-05-24	13 DE NOVIEMBRE	8	3	03	1
30184	2017-05-24	13 DE NOVIEMBRE	8	3	03	1
30185	2017-05-24	13 DE NOVIEMBRE	8	3	03	1	1
30186	2017-05-24	13 DE NOVIEMBRE	8	3	03	1	1
30187	2017-05-31	LA ESMERALDA	4	3	03	3	1
30188	2017-05-31	LA ESMERALDA	4	3	03	3	1
30189	2017-05-31	LA ESMERALDA	4	3	03	3	1
30190	2017-05-31	LA ESMERALDA	4	3	03	3	1
30191	2017-05-31	LA ESMERALDA	4	3	03	3	1
30192	2017-05-31	LA ESMERALDA	4	3	03	3	1
30193	2017-05-31	LA ESMERALDA	4	3	03	3	1
30194	2017-05-31	LA ESMERALDA	4	3	03	3	1
30195	2017-05-31	LA ESMERALDA	4	3	03	3	1
30196	2017-05-31	LA ESMERALDA	4	3	03	3	1
30197	2017-05-31	LA ESMERALDA	4	3	03	3	1
30198	2017-05-31	LA ESMERALDA	4	3	03	3	1
30199	2017-05-31	LA ESMERALDA	4	3	03	3	1
30200	2017-05-31	LA ESMERALDA	4	3	03	3	1
30201	2017-05-31	LA ESMERALDA	4	3	03	3	1
30202	2017-05-31	LA ESMERALDA	4	3	03	3	1
30203	2017-05-31	LA ESMERALDA	4	3	03	3	1
30204	2017-05-31	LA ESMERALDA	4	3	03	2		2
30205	2017-05-31	LA ESMERALDA	4	3	03	3	1
30206	2017-05-31	LA ESMERALDA	4	3	03	3	1
30207	2017-05-31	LA ESMERALDA	4	3	03	3	1
30208	2017-05-31	LA ESMERALDA	4	3	03	2		4
30209	2017-05-31	LA ESMERALDA	4	3	03	3	1
30210	2017-05-31	LA ESMERALDA	4	3	03	3	1
30211	2017-05-31	LA ESMERALDA	4	3	03	3	1
30212	2017-05-31	LA ESMERALDA	4	3	03	2		4
30213	2017-05-31	LA ESMERALDA	4	3	03	2		2
30214	2017-05-31	LA ESMERALDA	4	3	03	3	1
30215	2017-05-31	LA ESMERALDA	4	3	03	3	4
30216	2017-05-31	LA ESMERALDA	4	3	03	3	1
30217	2017-05-31	LA ESMERALDA	4	3	03	3	1
30218	2017-05-31	LA ESMERALDA	4	3	03	3	1
30219	2017-05-31	LA ESMERALDA	4	3	03	3	2
30220	2017-05-31	LA ESMERALDA	4	3	03	3	1
30221	2017-05-31	LA ESMERALDA	4	3	03	3	1
30222	2017-05-31	LA ESMERALDA	4	3	03	3	1
30223	2017-05-31	LA ESMERALDA	4	3	03	3	1
30224	2017-05-31	LA ESMERALDA	4	3	03	3	1
30225	2017-05-31	LA ESMERALDA	4	3	03	3	1
30226	2017-05-31	LA ESMERALDA	4	3	03	2		5
30227	2017-05-31	LA ESMERALDA	4	3	03	2		5
30228	2017-05-31	LA ESMERALDA	4	3	03	3	1
30229	2017-05-31	LA ESMERALDA	4	3	03	3	1
30230	2017-05-31	LA ESMERALDA	4	3	03	3	1
30231	2017-05-31	LA ESMERALDA	4	3	03	3	1
30232	2017-05-31	LA ESMERALDA	4	3	03	3	1
30233	2017-05-31	LA ESMERALDA	4	3	03	2		4
30234	2017-05-31	LA ESMERALDA	4	3	03	3	1
30235	2017-05-31	LA ESMERALDA	4	3	03	3	1
30236	2017-05-31	LA ESMERALDA	4	3	03	3	1
30237	2017-05-31	LA ESMERALDA	4	3	03	3	1
30238	2017-05-31	LA ESMERALDA	4	3	03	3	1
30239	2017-05-31	LA ESMERALDA	4	3	03	3	1
30240	2017-05-31	LA ESMERALDA	4	3	03	3	1
30241	2017-05-31	LA ESMERALDA	4	3	03	3	1
30242	2017-05-31	LA ESMERALDA	4	3	03	3	1
30243	2017-05-31	LA ESMERALDA	4	3	03	3	1
30244	2017-05-31	LA ESMERALDA	4	3	03	2		5
30245	2017-05-31	LA ESMERALDA	4	3	03	2		4
30246	2017-05-31	LA ESMERALDA	4	3	03	3	1
30247	2017-05-31	LA ESMERALDA	4	3	03	1
30248	2017-05-31	LA ESMERALDA	4	3	03	1
30249	2017-05-31	LA ESMERALDA	4	3	03	1
30250	2017-05-31	LA ESMERALDA	4	3	03	1
30251	2017-05-31	LA ESMERALDA	4	3	03	1
30252	2017-05-31	LA ESMERALDA	4	3	03	1
30253	2017-05-31	LA ESMERALDA	4	3	03	1
30254	2017-05-31	LA ESMERALDA	4	3	03	1
30255	2017-05-31	LA ESMERALDA	4	3	03	1
30256	2017-05-31	LA ESMERALDA	4	3	03	1
30257	2017-05-31	LA ESMERALDA	4	3	03	1
30258	2017-05-31	LA ESMERALDA	4	3	03	1
30259	2017-05-31	LA ESMERALDA	4	3	03	1
30260	2017-05-31	LA ESMERALDA	4	3	03	1
30261	2017-05-31	LA ESMERALDA	4	3	03	1
30262	2017-05-31	LA ESMERALDA	4	3	03	1
30263	2017-05-31	LA ESMERALDA	4	3	03	1
30264	2017-05-31	LA ESMERALDA	4	3	03	1
30265	2017-05-31	LA ESMERALDA	4	3	03	1
30266	2017-05-31	LA ESMERALDA	4	3	03	1
30267	2017-05-31	LA ESMERALDA	4	3	03	1
30268	2017-05-31	LA ESMERALDA	4	3	03	1
30269	2017-05-31	LA ESMERALDA	4	3	03	1
30270	2017-05-31	LA ESMERALDA	4	3	03	1
30271	2017-05-31	LA ESMERALDA	4	3	03	1
30272	2017-05-31	LA ESMERALDA	4	3	03	1
30273	2017-05-31	LA ESMERALDA	4	3	03	1
30274	2017-05-31	LA ESMERALDA	4	3	03	1
30275	2017-05-31	LA ESMERALDA	4	3	03	1
30276	2017-05-31	LA ESMERALDA	4	3	03	1
30277	2017-05-31	LA ESMERALDA	4	3	03	1
30278	2017-05-31	LA ESMERALDA	4	3	03	1
30279	2017-05-31	LA ESMERALDA	4	3	03	1
30280	2017-05-31	LA ESMERALDA	4	3	03	1
30281	2017-05-31	LA ESMERALDA	4	3	03	1
30282	2017-05-31	LA ESMERALDA	4	3	03	1
30283	2017-05-31	LA ESMERALDA	4	3	03	1
30284	2017-05-31	LA ESMERALDA	4	3	03	1
30285	2017-05-31	LA ESMERALDA	4	3	03	1
30286	2017-05-31	LA ESMERALDA	4	3	03	1
30287	2017-05-31	LA ESMERALDA	4	3	03	1
30288	2017-06-07	JUAN XXIII	13	3	03	3	1
30289	2017-06-07	JUAN XXIII	13	3	03	3	1
30290	2017-06-07	JUAN XXIII	13	3	06	3	1
30291	2017-06-07	JUAN XXIII	13	3	03	3	1
30292	2017-06-07	JUAN XXIII	13	3	03	2		2
30293	2017-06-07	JUAN XXIII	13	3	03	3	1
30294	2017-06-07	JUAN XXIII	13	3	03	3	1
30295	2017-06-07	JUAN XXIII	13	3	03	3	1
30296	2017-06-07	JUAN XXIII	13	3	03	3	1
30297	2017-06-07	JUAN XXIII	13	3	06	3	1
30298	2017-06-07	JUAN XXIII	13	3	03	3	1
30299	2017-06-07	JUAN XXIII	13	3	03	2		5
30300	2017-06-07	JUAN XXIII	13	3	03	3	3
30301	2017-06-07	JUAN XXIII	13	3	03	3	1
30302	2017-06-07	JUAN XXIII	13	3	03	3	1
30303	2017-06-07	JUAN XXIII	13	3	03	3	3
30304	2017-06-07	JUAN XXIII	13	3	03	3	1
30305	2017-06-07	JUAN XXIII	13	3	03	3	7
30307	2017-06-07	JUAN XXIII	13	3	03	3	1
30308	2017-06-07	JUAN XXIII	13	3	03	3	1
30309	2017-06-07	JUAN XXIII	13	3	03	3	1
30310	2017-06-07	JUAN XXIII	13	3	03	3	1
30311	2017-06-07	JUAN XXIII	13	3	03	3	1
30312	2017-06-07	JUAN XXIII	13	3	03	3	1
30313	2017-06-07	JUAN XXIII	13	3	03	3	1
30314	2017-06-07	JUAN XXIII	13	3	03	3	1
30315	2017-06-07	JUAN XXIII	13	3	03	3	1
30316	2017-06-07	JUAN XXIII	13	3	03	3	1
30347	2017-06-07	JUAN XXIII	13	3	03	1
30348	2017-06-07	JUAN XXIII	13	3	03	1
30349	2017-06-07	JUAN XXIII	13	3	03	1
30351	2017-06-07	JUAN XXIII	13	3	03	1
30352	2017-06-07	JUAN XXIII	13	3	03	1
30353	2017-06-07	JUAN XXIII	13	3	03	1
30354	2017-06-07	JUAN XXIII	13	3	03	1
30355	2017-06-07	JUAN XXIII	13	3	03	1
30356	2017-06-07	JUAN XXIII	13	3	03	1
30357	2017-06-07	JUAN XXIII	13	3	03	1
30358	2017-06-07	JUAN XXIII	13	3	03	1
30359	2017-06-07	JUAN XXIII	13	3	03	1
30361	2017-05-05	CASTILLA	5	5	10	1
30362	2017-06-13	LA PRADERA	13	2	03	2		2
30363	2017-06-13	LA PRADERA	13	2	03	3	1
30364	2017-06-13	LA PRADERA	13	2	03	3	1
30365	2017-06-13	LA PRADERA	13	2	03	2		4
30366	2017-06-13	LA PRADERA	13	2	03	3	1
30367	2017-06-13	LA PRADERA	13	2	03	3	1
30368	2017-06-13	LA PRADERA	13	2	03	3	3
30369	2017-06-13	LA PRADERA	13	2	03	3	1
30370	2017-06-13	LA PRADERA	13	2	03	2		3
30371	2017-06-13	LA PRADERA	13	2	03	3	1
30372	2017-06-13	LA PRADERA	13	2	03	3	1
30373	2017-06-13	LA PRADERA	13	2	03	2		4
30374	2017-06-13	LA PRADERA	13	2	03	3	1
30375	2017-06-13	LA PRADERA	13	2	03	2		3
30376	2017-06-13	LA PRADERA	13	2	03	3	1
30377	2017-06-13	LA PRADERA	13	2	03	3	1
30378	2017-06-13	LA PRADERA	13	2	03	3	1
30379	2017-06-13	LA PRADERA	13	2	03	3	1
30380	2017-06-13	LA PRADERA	13	2	03	3	1
30381	2017-06-13	LA PRADERA	13	2	03	3	1
30382	2017-06-13	LA PRADERA	13	2	03	3	1
30383	2017-06-13	LA PRADERA	13	2	03	3	1
30384	2017-06-13	LA PRADERA	13	2	03	3	1
30385	2017-06-13	LA PRADERA	13	2	03	3	1
30386	2017-06-13	LA PRADERA	13	2	03	3	6
30387	2017-06-13	LA PRADERA	13	2	03	3	1
30388	2017-06-13	LA PRADERA	13	2	03	3	1
30389	2017-06-13	LA PRADERA	13	2	03	3	2
30390	2017-06-13	LA PRADERA	13	2	03	3	1
30391	2017-06-13	LA PRADERA	13	2	03	3	1
30392	2017-06-13	LA PRADERA	13	2	03	2		4
30394	2017-06-13	LA PRADERA	13	2	03	3	1
30395	2017-06-13	LA PRADERA	13	2	03	1
30396	2017-06-13	LA PRADERA	13	2	03	1
30397	2017-06-13	LA PRADERA	13	2	03	1
30398	2017-06-13	LA PRADERA	13	2	03	1
30399	2017-06-13	LA PRADERA	13	2	03	1
30400	2017-06-13	LA PRADERA	13	2	03	1
30401	2017-06-13	LA PRADERA	13	2	03	1
30402	2017-06-13	LA PRADERA	13	2	03	1
30403	2017-06-13	LA PRADERA	13	2	03	1
30404	2017-06-13	LA PRADERA	13	2	03	1
30405	2017-06-13	LA PRADERA	13	2	03	1
30406	2017-06-13	LA PRADERA	13	2	03	1
30407	2017-06-13	LA PRADERA	13	2	03	1
30408	2017-06-13	LA PRADERA	13	2	03	1
30409	2017-06-13	LA PRADERA	13	2	03	1
30410	2017-06-13	LA PRADERA	13	2	03	1
30411	2017-06-13	LA PRADERA	13	2	03	1
30412	2017-06-13	LA PRADERA	13	2	03	1
30413	2017-06-13	LA PRADERA	13	2	03	1
30414	2017-06-13	LA PRADERA	13	2	03	1
30415	2017-06-13	LA PRADERA	13	2	03	1
30416	2017-06-13	LA PRADERA	13	2	03	1
30417	2017-06-13	LA PRADERA	13	2	03	1
30418	2017-06-13	LA PRADERA	13	2	03	1
30419	2017-06-13	LA PRADERA	13	2	03	1
30420	2017-06-13	LA PRADERA	13	2	03	1
30421	2017-06-13	LA PRADERA	13	2	03	1
30422	2017-06-13	LA PRADERA	13	2	03	1
30423	2017-06-13	LA PRADERA	13	2	03	1
30424	2017-06-13	LA PRADERA	13	2	03	1
30425	2017-06-13	LA PRADERA	13	2	03	1
30426	2017-06-13	LA PRADERA	13	2	03	1
30427	2017-06-13	LA PRADERA	13	2	03	1
30428	2017-06-13	LA PRADERA	13	2	03	1
30429	2017-06-13	LA PRADERA	13	2	03	1
30430	2017-06-13	LA PRADERA	13	2	03	1
30431	2017-06-13	LA PRADERA	13	2	03	1
30432	2017-06-13	LA PRADERA	13	2	03	1
30433	2017-06-13	LA PRADERA	13	2	03	1
30434	2017-06-13	LA PRADERA	13	2	03	1
30435	2017-06-13	LA PRADERA	13	2	03	1
30436	2017-06-13	LA PRADERA	13	2	03	1
30437	2017-06-13	LA PRADERA	13	2	03	1
30438	2017-06-28	CASTILLA	5	3	03	3	1
30439	2017-06-28	CASTILLA	5	3	03	3	1
30440	2017-06-28	CASTILLA	5	3	03	3	1
30441	2017-06-28	CASTILLA	5	3	03	3	1
30442	2017-06-28	CASTILLA	5	3	03	3	1
30443	2017-06-28	CASTILLA	5	3	03	3	1
30444	2017-06-28	CASTILLA	5	3	03	3	1
30445	2017-06-28	CASTILLA	5	3	03	3	1
30446	2017-06-28	CASTILLA	5	3	03	3	1
30447	2017-06-28	CASTILLA	5	3	03	3	1
30448	2017-06-28	CASTILLA	5	3	03	2		4
30449	2017-06-28	CASTILLA	5	3	03	3	1
30450	2017-06-28	CASTILLA	5	3	03	3	1
30451	2017-06-28	CASTILLA	5	3	03	3	1
30452	2017-06-28	CASTILLA	5	3	03	3	1
30453	2017-06-28	CASTILLA	5	3	03	3	1
30454	2017-06-28	CASTILLA	5	3	03	3	1
30455	2017-06-28	CASTILLA	5	3	03	3	1
30456	2017-06-28	CASTILLA	5	3	03	3	1
30457	2017-06-28	CASTILLA	5	3	03	3	1
30458	2017-06-28	CASTILLA	5	3	03	2		6
30459	2017-06-28	CASTILLA	5	3	03	3	1
30460	2017-06-28	CASTILLA	5	3	03	3	1
30462	2017-06-28	CASTILLA	5	3	03	2		3
30463	2017-06-28	CASTILLA	2	3	03	2		5
30464	2017-06-28	CASTILLA	5	3	03	3	4
30465	2017-06-28	CASTILLA	5	3	03	3	1
30466	2017-06-28	CASTILLA	5	3	03	3	1
30467	2017-06-28	CASTILLA	5	3	03	2		4
30468	2017-06-28	CASTILLA	5	3	03	2		7
30469	2017-06-28	CASTILLA	5	3	03	3	3
30470	2017-06-28	CASTILLA	5	3	03	3	1
30471	2017-06-28	CASTILLA	5	3	03	1
30472	2017-06-28	CASTILLA	5	3	03	1
30473	2017-06-28	CASTILLA	5	3	03	1
30474	2017-06-28	CASTILLA	5	3	03	1
30475	2017-06-28	CASTILLA	5	3	03	1
30476	2017-06-28	CASTILLA	5	3	03	1
30477	2017-06-28	CASTILLA	5	3	03	1
30478	2017-06-28	CASTILLA	5	3	03	1
30479	2017-06-28	CASTILLA	5	3	03	1
30480	2017-06-28	CASTILLA	5	3	03	1
30481	2017-06-28	CASTILLA	5	3	03	1
30482	2017-06-28	CASTILLA	5	3	03	1
30483	2017-06-28	CASTILLA	5	3	03	1
30484	2017-06-28	CASTILLA	5	3	03	1
30485	2017-06-28	CASTILLA	5	3	03	1
30486	2017-06-28	CASTILLA	5	3	03	1
30487	2017-06-28	CASTILLA	5	3	03	1
30488	2017-06-28	CASTILLA	5	3	03	1
30489	2017-06-28	CASTILLA	5	3	03	1
30490	2017-06-28	CASTILLA	5	3	03	1
30491	2017-06-28	CASTILLA	5	3	03	1
30492	2017-06-28	CASTILLA	5	3	03	1
30493	2017-06-28	CASTILLA	5	3	03	1
30494	2017-06-28	CASTILLA	5	3	03	1
30495	2017-06-28	CASTILLA	5	3	03	1
30496	2017-06-28	CASTILLA	5	3	03	1
30497	2017-06-28	CASTILLA	5	3	03	1
30498	2017-06-28	CASTILLA	5	3	03	1
30499	2017-06-28	CASTILLA	5	3	03	1
30500	2017-06-28	CASTILLA	5	3	03	1
30501	2017-06-28	CASTILLA	5	3	03	1
30502	2017-06-28	CASTILLA	5	3	03	1
30503	2017-06-28	CASTILLA	5	3	03	1
30504	2017-06-28	CASTILLA	5	3	03	1
30505	2017-06-28	CASTILLA	5	3	03	1
30506	2017-06-28	CASTILLA	5	3	03	1
30507	2017-06-28	CASTILLA	5	3	03	1
30508	2017-06-28	CASTILLA	5	3	03	1
30509	2017-06-28	CASTILLA	5	3	03	1
30510	2017-06-28	CASTILLA	5	3	03	1
30511	2017-06-28	CASTILLA	5	3	03	1
30512	2017-06-28	CASTILLA	5	3	03	1
30513	2017-06-28	CASTILLA	5	3	03	1
40001	2017-05-10	MOSCU	2	3	04	1
40002	2017-05-10	MOSCU	2	3	04	1
40003	2017-05-10	MOSCU	2	3	04	1
40004	2017-05-10	MOSCU	2	3	04	1
40005	2017-05-10	MOSCU	2	3	04	1
40006	2017-05-10	MOSCU	2	3	04	1
40007	2017-05-10	MOSCU	2	3	04	1
40008	2017-05-10	MOSCU	2	3	04	1
40009	2017-05-10	MOSCU	2	3	04	1
40010	2017-05-10	MOSCU	2	3	04	1
40011	2017-05-10	MOSCU	2	3	04	1
40012	2017-05-10	MOSCU	2	3	04	1
40013	2017-05-10	MOSCU	2	3	04	1
40014	2017-05-10	MOSCU	2	3	04	1
40015	2017-05-10	MOSCU	2	3	04	1
40016	2017-05-10	MOSCU	2	3	04	1
40017	2017-05-10	MOSCU	2	3	04	1
40018	2017-05-10	MOSCU	2	3	04	1
40019	2017-05-10	MOSCU	2	3	04	1
40020	2017-05-10	MOSCU	2	3	04	1
40021	2017-05-10	MOSCU	2	3	04	1
40022	2017-05-10	MOSCU	2	3	04	1
40023	2017-05-10	MOSCU	2	3	04	1
40024	2017-05-10	MOSCU	2	3	04	1
40025	2017-05-10	MOSCU	2	3	04	1
40026	2017-05-10	MOSCU	2	3	04	1
40027	2017-05-10	MOSCU	2	3	04	1
40028	2017-05-10	MOSCU	2	3	04	1
40029	2017-05-10	MOSCU	2	3	04	1
40030	2017-05-10	MOSCU	2	3	04	1
40031	2017-05-10	MOSCU	2	3	04	1
40032	2017-05-10	MOSCU	2	3	04	1
40033	2017-05-10	MOSCU	2	3	04	1
40034	2017-05-10	MOSCU	5	3	04	1
40035	2017-05-10	MOSCU	2	3	04	1
40036	2017-05-10	MOSCU	2	3	04	1
40037	2017-05-10	MOSCU	2	3	04	1
40038	2017-05-10	MOSCU	2	3	04	1
40039	2017-05-10	MOSCU	2	3	04	1
40041	2017-05-10	MOSCU	2	3	04	3	1
40042	2017-05-10	MOSCU	2	3	04	3	1
40043	2017-05-10	MOSCU	2	3	04	3	1
40044	2017-05-10	MOSCU	2	3	04	3	1
40045	2017-05-10	MOSCU	2	3	04	3	1
40046	2017-05-10	MOSCU	2	3	04	3	1
40047	2017-05-10	MOSCU	2	3	04	3	1
40048	2017-05-10	MOSCU	2	3	04	3	2
40049	2017-05-10	MOSCU	2	3	04	3	1
40050	2017-05-10	MOSCU	2	3	04	3	1
40051	2017-05-10	MOSCU	2	3	04	3	3
40052	2017-05-10	MOSCU	2	3	04	3	1
40053	2017-05-10	MOSCU	2	3	04	3	1
40054	2017-05-10	MOSCU	2	3	04	2		3
40055	2017-05-10	MOSCU	2	3	04	3	1
40056	2017-05-10	MOSCU	2	3	04	3	1
40057	2017-05-10	MOSCU	2	3	04	3	1
40058	2017-05-10	MOSCU	2	3	04	3	1
40059	2017-05-10	MOSCU	2	3	04	3	1
40060	2017-05-10	MOSCU	2	3	04	3	1
40061	2017-05-10	MOSCU	2	3	04	3	1
40062	2017-05-10	MOSCU	2	3	04	3	1
40063	2017-05-10	MOSCU	2	3	04	2		3
40065	2017-05-10	MOSCU	2	3	04	2		3
40066	2017-05-10	MOSCU	2	3	04	2		3
40068	2017-05-10	MOSCU	2	3	04	3	1
40069	2017-05-10	MOSCU	2	3	04	3	1
40070	2017-05-10	MOSCU	2	3	04	3	1
40072	2017-05-10	MOSCU	2	3	04	3	1
40073	2017-05-10	MOSCU	2	3	04	2		4
40074	2017-05-10	MOSCU	2	3	04	3	1
40075	2017-05-10	MOSCU	2	3	04	3	1
40076	2017-05-10	MOSCU	2	3	04	3	1
40077	2017-05-10	MOSCU	2	3	04	3	1
40078	2017-05-10	MOSCU	2	3	04	3	1
40079	2017-05-10	MOSCU	2	3	04	3	2
40080	2017-05-18	LOS MANGOS	8	4	04	3	3
40081	2017-05-18	LOS MANGOS	8	4	04	3	1
40082	2017-05-18	LOS MANGOS	8	4	04	3	1
40083	2017-05-18	LOS MANGOS	8	4	04	3	1
40084	2017-05-18	LOS MANGOS	8	4	04	2		4
40085	2017-05-18	LOS MANGOS	8	4	04	3	1
40087	2017-05-18	LOS MANGOS	8	4	04	3	1
40088	2017-05-18	LOS MANGOS	8	4	04	2		3
40089	2017-05-18	LOS MANGOS	8	4	04	1
40090	2017-05-18	LOS MANGOS	8	4	04	1
40091	2017-05-18	LOS MANGOS	8	4	04	1
40092	2017-05-18	LOS MANGOS	8	4	04	1
40093	2017-05-18	LOS MANGOS	8	4	04	1
40094	2017-05-18	LOS MANGOS	8	4	04	1
40095	2017-05-18	LOS MANGOS	8	4	04	1
40096	2017-05-18	LOS MANGOS	8	4	04	1
40097	2017-05-18	LOS MANGOS	8	4	04	1
40098	2017-05-18	LOS MANGOS	8	4	04	1
40099	2017-05-18	LOS MANGOS	8	4	04	1
40100	2017-05-18	LOS MANGOS	8	4	04	1
40101	2017-05-18	LOS MANGOS	8	4	04	1
40102	2017-05-18	LOS MANGOS	8	4	04	1
40103	2017-05-18	LOS MANGOS	8	4	04	1
40104	2017-05-18	LOS MANGOS	8	4	04	1
40105	2017-05-18	LOS MANGOS	8	4	04	1
40106	2017-05-18	LOS MANGOS	8	4	04	1
40107	2017-05-18	LOS MANGOS	8	4	04	1
40108	2017-05-18	LOS MANGOS	8	4	04	1
40109	2017-05-18	LOS MANGOS	8	4	04	1
40110	2017-05-18	LOS MANGOS	8	4	04	1
40111	2017-05-18	LOS MANGOS	8	4	04	1
40112	2017-05-18	LOS MANGOS	8	4	04	1
40113	2017-05-18	LOS MANGOS	8	4	04	1
40114	2017-05-25	BELÉN RINCÓN	16	4	04	3	1
40115	2017-05-25	BELÉN RINCÓN	16	4	04	3	1
40116	2017-05-25	BELÉN RINCÓN	16	4	04	3	1
40117	2017-05-25	BELÉN RINCÓN	16	4	04	3	1
40118	2017-05-25	BELÉN RINCÓN	16	4	04	3	1
40119	2017-05-25	BELÉN RINCÓN	16	4	04	2		1
40120	2017-05-25	BELÉN RINCÓN	16	4	04	3	1
40121	2017-05-25	BELÉN RINCÓN	16	4	04	2		5
40122	2017-05-25	BELÉN RINCÓN	16	4	04	2		4
40123	2017-05-25	BELÉN RINCÓN	16	4	04	3	1
40124	2017-05-25	BELÉN RINCÓN	16	4	04	3	1
40125	2017-05-25	BELÉN RINCÓN	16	4	04	3	1
40126	2017-05-25	BELÉN RINCÓN	16	4	04	3	1
40127	2017-05-25	BELÉN RINCÓN	16	4	04	2		4
40128	2017-05-25	BELÉN RINCÓN	16	4	04	2		4
40129	2017-05-25	BELÉN RINCÓN	16	4	04	3	1
40130	2017-05-25	BELÉN RINCÓN	16	4	04	3	1
40131	2017-05-25	BELÉN RINCÓN	16	4	04	3	1
40132	2017-05-25	BELÉN RINCÓN	16	4	04	2		2
40133	2017-05-25	BELÉN RINCÓN	16	4	04	3	1
40134	2017-05-25	BELÉN RINCÓN	16	4	04	3	1
40135	2017-05-25	BELÉN RINCÓN	16	4	04	3	2
40136	2017-05-25	BELÉN RINCÓN	16	4	04	2		1
40137	2017-05-25	BELÉN RINCÓN	16	4	04	3	1
40138	2017-05-25	BELÉN RINCÓN	16	4	04	3	1
40139	2017-05-25	BELÉN RINCÓN	16	4	04	3	1
40140	2017-05-25	BELÉN RINCÓN	16	4	04	3	1
40141	2017-05-25	BELÉN RINCÓN	16	4	04	2		4
40142	2017-05-25	BELÉN RINCÓN	16	4	04	3	1
40143	2017-05-25	BELÉN RINCÓN	16	4	04	2		2
40144	2017-05-25	BELÉN RINCÓN	16	4	04	3	1
40145	2017-05-25	BELÉN RINCÓN	16	4	04	2		3
40146	2017-05-25	BELÉN RINCÓN	16	4	04	2		5
40147	2017-05-25	BELÉN RINCÓN	16	4	04	3	3
40148	2017-05-25	BELÉN RINCÓN	16	4	04	3	1
40149	2017-05-25	BELÉN RINCÓN	16	4	04	3	1
40150	2017-05-25	BELÉN RINCÓN	16	4	04	2		5
40151	2017-05-25	BELÉN RINCÓN	16	4	04	3	1
40152	2017-05-25	BELÉN RINCÓN	16	4	04	3	1
40153	2017-05-25	BELÉN RINCÓN	16	4	04	3	1
40154	2017-05-25	BELÉN RINCÓN	16	4	04	2		5
40155	2017-05-25	BELÉN RINCÓN	16	4	04	3	1
40156	2017-05-25	BELÉN RINCÓN	16	4	04	3	1
40157	2017-05-25	BELÉN RINCÓN	16	4	04	2		3
40158	2017-05-25	BELÉN RINCÓN	16	4	04	3	2
40159	2017-05-25	BELÉN RINCÓN	16	4	04	3	1
40160	2017-05-25	BELÉN RINCÓN	16	4	04	3	1
40161	2017-05-25	BELÉN RINCÓN	16	4	04	1
40162	2017-05-25	BELÉN RINCÓN	16	4	04	1
40163	2017-05-25	BELÉN RINCÓN	16	4	04	1
40164	2017-05-25	BELÉN RINCÓN	16	4	04	1
40165	2017-05-25	BELÉN RINCÓN	16	4	04	1
40166	2017-05-25	BELÉN RINCÓN	16	4	04	1
40167	2017-05-25	BELÉN RINCÓN	16	4	04	1
40168	2017-05-25	BELÉN RINCÓN	16	4	04	1
40169	2017-05-25	BELÉN RINCÓN	16	4	04	1
40170	2017-05-25	BELÉN RINCÓN	16	4	04	1
40171	2017-05-25	BELÉN RINCÓN	16	4	04	1
40172	2017-05-25	BELÉN RINCÓN	16	4	04	1
40173	2017-05-25	BELÉN RINCÓN	16	4	04	1
40174	2017-05-25	BELÉN RINCÓN	16	4	04	1
40175	2017-05-25	BELÉN RINCÓN	16	4	04	1
40176	2017-05-25	BELÉN RINCÓN	16	4	04	1
40177	2017-05-25	BELÉN RINCÓN	16	4	04	1
40178	2017-05-25	BELÉN RINCÓN	16	4	04	1
40179	2017-05-25	BELÉN RINCÓN	16	4	04	1
40180	2017-05-25	BELÉN RINCÓN	16	4	04	1
40181	2017-05-25	BELÉN RINCÓN	16	4	04	1
40182	2017-05-25	BELÉN RINCÓN	16	4	04	1
40183	2017-05-25	BELÉN RINCÓN	16	4	04	1
40184	2017-05-25	BELÉN RINCÓN	16	4	04	1
40185	2017-05-25	BELÉN RINCÓN	16	4	04	1
40186	2017-05-25	BELÉN RINCÓN	16	4	04	1
40187	2017-05-25	BELÉN RINCÓN	16	4	04	1
40188	2017-05-25	BELÉN RINCÓN	16	4	04	1
40189	2017-05-25	BELÉN RINCÓN	16	4	04	1
40190	2017-05-25	BELÉN RINCÓN	16	4	04	1
40191	2017-05-25	BELÉN RINCÓN	16	4	04	1
40192	2017-05-25	BELÉN RINCÓN	16	4	04	1
40193	2017-05-25	BELÉN RINCÓN	16	4	04	1
40194	2017-05-25	BELÉN RINCÓN	16	4	04	1
40195	2017-05-25	BELÉN RINCÓN	16	4	04	1
40196	2017-05-25	BELÉN RINCÓN	16	4	04	1
40197	2017-05-25	BELÉN RINCÓN	16	4	04	1
40198	2017-05-25	BELÉN RINCÓN	16	4	04	1
40199	2017-05-25	BELÉN RINCÓN	16	4	04	1
40200	2017-05-25	BELÉN RINCÓN	16	4	04	1
40201	2017-05-25	BELÉN RINCÓN	16	4	04	1
40202	2017-05-25	BELÉN RINCÓN	16	4	04	1
40203	2017-05-25	BELÉN RINCÓN	16	4	04	1
40204	2017-05-25	BELÉN RINCÓN	16	4	04	1
40205	2017-05-25	BELÉN RINCÓN	16	4	04	1
40206	2017-05-25	BELÉN RINCÓN	16	4	04	1
40207	2017-05-25	BELÉN RINCÓN	16	4	04	1
40208	2017-05-25	BELÉN RINCÓN	16	4	04	1
40209	2017-06-06	LA PRADERA	13	2	04	3	4
40210	2017-06-06	LA PRADERA	13	2	04	3	2
40211	2017-06-06	LA PRADERA	13	2	04	3	1
40213	2017-06-06	LA PRADERA	13	2	04	3	1
40214	2017-06-06	LA PRADERA	13	2	04	2		5
40215	2017-06-06	LA PRADERA	13	2	04	3	1
40216	2017-06-06	LA PRADERA	13	2	04	3	1
40217	2017-06-06	LA PRADERA	13	2	04	3	1
40218	2017-06-06	LA PRADERA	13	2	04	3	1
40219	2017-06-06	LA PRADERA	13	2	04	3	1
40220	2017-06-06	LA PRADERA	13	2	04	3	1
40221	2017-06-06	LA PRADERA	13	2	04	3	1
40222	2017-06-06	LA PRADERA	13	2	04	3	1
40223	2017-06-06	LA PRADERA	13	2	04	3	1
40224	2017-06-06	LA PRADERA	13	2	04	2		4
40225	2017-06-06	LA PRADERA	13	2	04	3	1
40226	2017-06-06	LA PRADERA	13	2	04	3	1
40227	2017-06-06	LA PRADERA	13	2	04	3	1
40228	2017-06-06	LA PRADERA	13	2	04	2		7
40229	2017-06-06	LA PRADERA	13	2	04	3	1
40230	2017-06-06	LA PRADERA	13	2	04	3	1
40231	2017-06-06	LA PRADERA	13	2	04	3	1
40232	2017-06-06	LA PRADERA	13	2	04	2		4
40233	2017-06-06	LA PRADERA	13	2	04	3	1
40234	2017-06-06	LA PRADERA	13	2	04	3	1
40235	2017-06-06	LA PRADERA	13	2	04	3	1
40236	2017-06-06	LA PRADERA	13	2	04	3	1
40237	2017-06-06	LA PRADERA	13	2	04	3	1
40238	2017-06-06	LA PRADERA	13	2	04	3	1
40239	2017-06-06	LA PRADERA	13	2	04	3	3
40240	2017-06-06	LA PRADERA	13	2	04	2		4
40241	2017-06-06	LA PRADERA	13	2	04	3	1
40242	2017-06-06	LA PRADERA	13	2	04	3	1
40243	2017-06-06	LA PRADERA	13	2	04	2		4
40244	2017-06-06	LA PRADERA	13	2	04	2		1
40245	2017-06-06	LA PRADERA	13	2	04	1
40246	2017-06-06	LA PRADERA	13	2	04	1
40247	2017-06-06	LA PRADERA	13	2	04	1
40248	2017-06-06	LA PRADERA	13	2	04	1
40249	2017-06-06	LA PRADERA	13	2	08	1
40250	2017-06-06	LA PRADERA	13	2	04	1
40251	2017-06-06	LA PRADERA	13	2	04	1
40252	2017-06-06	LA PRADERA	13	2	04	1
40253	2017-06-06	LA PRADERA	13	2	04	1
40254	2017-06-06	LA PRADERA	13	2	04	1
40255	2017-06-06	LA PRADERA	13	2	04	1
40256	2017-06-06	LA PRADERA	13	2	04	1
40257	2017-06-06	LA PRADERA	13	2	04	1
40258	2017-06-06	LA PRADERA	13	2	04	1
40259	2017-06-06	LA PRADERA	13	2	04	1
40260	2017-06-06	LA PRADERA	13	2	04	1
40261	2017-06-06	LA PRADERA	13	2	04	1
40262	2017-06-06	LA PRADERA	13	2	04	1
40263	2017-06-06	LA PRADERA	13	2	04	1
40264	2017-06-06	LA PRADERA	13	2	04	1
40265	2017-06-06	LA PRADERA	13	2	04	1
40266	2017-06-06	LA PRADERA	13	2	04	1
40267	2017-06-06	LA PRADERA	13	2	04	1
40268	2017-06-06	LA PRADERA	13	2	04	1
40269	2017-06-06	LA PRADERA	13	2	04	1
40270	2017-06-06	LA PRADERA	13	2	04	1
40271	2017-06-16	VILLA NIZA	2	5	04	2		4
40272	2017-06-16	VILLA NIZA	2	5	04	2		5
40273	2017-06-16	VILLA NIZA	2	5	04	2		5
40274	2017-06-16	VILLA NIZA	2	5	04	3	1
40275	2017-06-16	VILLA NIZA	2	5	04	2		5
40276	2017-06-16	VILLA NIZA	2	5	04	3	1
40277	2017-06-16	VILLA NIZA	2	5	04	3	2
40278	2017-06-16	VILLA NIZA	2	5	04	3	1
40279	2017-06-16	VILLA NIZA	2	5	04	3	1
40280	2017-06-16	VILLA NIZA	2	5	04	3	1
40281	2017-06-16	VILLA NIZA	2	5	04	3	1
40282	2017-06-16	VILLA NIZA	2	5	04	3	1
40283	2017-06-16	VILLA NIZA	2	5	04	3	1
40284	2017-06-16	VILLA NIZA	2	5	04	3	1
40286	2017-06-16	VILLA NIZA	2	5	04	3	1
40287	2017-06-16	VILLA NIZA	2	5	04	3	1
40288	2017-06-16	VILLA NIZA	2	5	04	3	1
40289	2017-06-16	VILLA NIZA	2	5	04	2		4
40290	2017-06-16	VILLA NIZA	2	5	04	3	1
40291	2017-06-16	VILLA NIZA	2	5	04	2		5
40292	2017-06-16	VILLA NIZA	2	5	04	2		5
40293	2017-06-16	VILLA NIZA	2	5	04	2		3
40294	2017-06-16	VILLA NIZA	2	5	04	3	1
40295	2017-06-16	VILLA NIZA	2	5	04	3	1
40296	2017-06-16	VILLA NIZA	2	5	04	3	2
40297	2017-06-16	VILLA NIZA	2	5	04	3	1
40298	2017-06-16	VILLA NIZA	2	5	04	2		3
40299	2017-06-16	VILLA NIZA	2	5	04	3	7
40300	2017-06-16	VILLA NIZA	2	5	04	2		5
40301	2017-06-16	VILLA NIZA	2	5	04	1
40302	2017-06-16	VILLA NIZA	2	5	04	1
40303	2017-06-16	VILLA NIZA	2	5	04	1
40304	2017-06-16	VILLA NIZA	2	5	04	1
40305	2017-06-16	VILLA NIZA	2	5	04	1
40306	2017-06-16	VILLA NIZA	2	5	04	1
40307	2017-06-16	VILLA NIZA	2	5	04	1
40308	2017-06-16	VILLA NIZA	2	5	04	1
40309	2017-06-16	VILLA NIZA	2	5	04	1
40310	2017-06-16	VILLA NIZA	2	5	04	1
40311	2017-06-16	VILLA NIZA	2	5	04	1
40312	2017-06-16	VILLA NIZA	2	5	04	1
40313	2017-06-16	VILLA NIZA	2	5	04	1
40314	2017-06-16	VILLA NIZA	2	5	04	1
40315	2017-06-16	VILLA NIZA	2	5	04	1
40316	2017-06-16	VILLA NIZA	2	5	04	1
40317	2017-06-16	VILLA NIZA	2	5	04	1
40318	2017-06-16	VILLA NIZA	2	5	04	1
40319	2017-06-16	VILLA NIZA	2	5	04	1
40320	2017-06-16	VILLA NIZA	2	5	04	1
40321	2017-06-16	VILLA NIZA	2	5	04	1
40322	2017-06-16	VILLA NIZA	2	5	04	1
40323	2017-06-16	VILLA NIZA	2	5	04	1
40324	2017-06-16	VILLA NIZA	2	5	04	1
40325	2017-06-16	VILLA NIZA	2	5	04	1
40326	2017-06-16	VILLA NIZA	2	5	04	1
40327	2017-06-16	VILLA NIZA	2	5	04	1
40328	2017-06-16	VILLA NIZA	2	5	04	1
40329	2017-06-16	VILLA NIZA	2	5	04	1
40330	2017-06-16	VILLA NIZA	2	5	04	1
40331	2017-06-16	VILLA NIZA	2	5	04	1
40332	2017-06-16	VILLA NIZA	2	5	04	1
40333	2017-06-16	VILLA NIZA	2	5	04	1
40334	2017-06-16	VILLA NIZA	2	5	04	1
40335	2017-06-16	VILLA NIZA	2	5	04	1
40336	2017-06-16	VILLA NIZA	2	5	04	1
40337	2017-06-16	VILLA NIZA	2	5	04	1
40338	2017-06-16	VILLA NIZA	2	5	04	1
40339	2017-06-16	VILLA NIZA	2	5	04	1
40340	2017-06-16	VILLA NIZA	2	5	04	1
40341	2017-06-27	AURES II	7	3	04	3	1
40342	2017-06-27	AURES II	7	2	04	3	1
40343	2017-06-27	AURES II	7	2	04	2		4
40344	2017-06-27	AURES II	7	2	04	3	1
40345	2017-06-27	AURES II	7	2	04	2		4
40346	2017-06-27	AURES II	7	2	04	3	1
40347	2017-06-27	AURES II	7	2	04	3	1
40348	2017-06-27	AURES II	7	2	04	3	1
40349	2017-06-27	AURES II	7	2	04	3	1
40350	2017-06-27	AURES II	7	2	04	3	1
40351	2017-06-27	AURES II	7	2	04	3	1
40352	2017-06-27	AURES II	7	2	04	2		5
40353	2017-06-27	AURES II	7	2	04	3	1
40354	2017-06-27	AURES II	7	2	04	3	1
40355	2017-06-27	AURES II	7	2	04	2		4
40356	2017-06-27	AURES II	7	2	04	2		4
40357	2017-06-27	AURES II	7	2	04	3	1
40358	2017-06-27	AURES II	7	2	04	3	1
40359	2017-06-27	AURES II	7	2	04	3	1
40360	2017-06-27	AURES II	7	2	04	3	1
40361	2017-06-27	AURES II	7	2	04	3	1
40362	2017-06-27	AURES II	7	2	04	3	1
40363	2017-06-27	AURES II	7	2	04	3	1
40364	2017-06-27	AURES II	7	2	04	3	1
40365	2017-06-27	AURES II	7	2	04	3	2
40366	2017-06-27	AURES II	7	2	04	3	2
40367	2017-06-27	AURES II	7	2	04	3	1
40368	2017-06-27	AURES II	7	2	04	3	1
40369	2017-06-27	AURES II	7	2	04	2		4
40370	2017-06-27	AURES II	7	2	04	3	3
40371	2017-06-27	AURES II	7	2	04	2		2
40372	2017-06-27	AURES II	7	2	04	3	1
40373	2017-06-27	AURES II	7	2	04	1
40374	2017-06-27	AURES II	7	2	04	1
40375	2017-06-27	AURES II	7	2	04	1
40376	2017-06-27	AURES II	7	2	04	1
40377	2017-06-27	AURES II	7	2	04	1
40378	2017-06-27	AURES II	7	2	04	1
40379	2017-06-27	AURES II	7	2	04	1
40380	2017-06-27	AURES II	7	2	04	1
40381	2017-06-27	AURES II	7	2	04	1
40382	2017-06-27	AURES II	7	2	04	1
40383	2017-06-27	AURES II	7	2	04	1
40384	2017-06-27	AURES II	7	2	04	1
40385	2017-06-27	AURES II	7	2	04	1
40386	2017-06-27	AURES II	7	2	04	1
40387	2017-06-27	AURES II	7	2	04	1
40388	2017-06-27	AURES II	7	2	04	1
40389	2017-06-27	AURES II	7	2	04	1
40390	2017-06-27	AURES II	7	2	04	1
40391	2017-06-27	AURES II	7	2	04	1
40392	2017-06-27	AURES II	7	2	04	1
40393	2017-06-27	AURES II	7	2	04	1
40394	2017-06-27	AURES II	7	2	04	1
40395	2017-06-27	AURES II	7	2	04	1
40396	2017-06-27	AURES II	7	2	04	1
40397	2017-06-27	AURES II	7	2	04	1
40398	2017-06-27	AURES II	7	2	04	1
40399	2017-06-27	AURES II	7	2	04	1
40400	2017-06-27	AURES II	7	2	04	1
40401	2017-06-27	AURES II	7	2	04	1
40402	2017-06-27	AURES II	7	2	04	1
40403	2017-06-27	AURES II	7	2	04	1
40404	2017-06-27	AURES II	7	2	04	1
40405	2017-06-27	AURES II	7	2	04	1
40406	2017-06-27	AURES II	7	2	04	1
40407	2017-06-27	AURES II	7	2	04	1
40408	2017-06-27	AURES II	7	2	04	1
40409	2017-06-27	AURES II	7	2	04	1
40410	2017-06-27	AURES II	7	2	04	1
40411	2017-06-27	AURES II	7	2	04	1
40412	2017-06-27	AURES II	7	2	04	1
40413	2017-06-27	AURES II	7	2	04	1
40414	2017-06-27	AURES II	7	2	04	1
40415	2017-06-27	AURES II	7	2	04	1
40416	2017-06-27	AURES II	7	2	04	1
40417	2017-06-27	AURES II	7	2	04	1
40418	2017-06-27	AURES II	7	2	04	2		4
40419	2017-06-27	AURES II	7	2	04	1
50001	2017-05-08	ALFONSO LOPEZ	5	1	05	3	1
50002	2017-05-08	ALFONSO LOPEZ	5	1	05	3	1
50003	2017-05-08	ALFONSO LOPEZ	5	1	05	3	3
50004	2017-05-08	ALFONSO LOPEZ	5	1	05	3	2
50005	2017-05-08	ALFONSO LOPEZ	5	1	05	2		4
50006	2017-05-08	ALFONSO LOPEZ	5	1	05	3	1
50007	2017-05-08	ALFONSO LOPEZ	5	1	05	3	2
50008	2017-05-08	ALFONSO LOPEZ	5	1	05	3	1
50010	2017-05-08	ALFONSO LOPEZ	5	1	05	3	1
50012	2017-05-08	ALFONSO LOPEZ	5	1	05	3	1
50013	2017-05-08	ALFONSO LOPEZ	5	1	05	2		6
50014	2017-05-08	ALFONSO LOPEZ	5	1	05	3	1
50015	2017-05-08	ALFONSO LOPEZ	5	1	05	2		6
50016	2017-05-08	ALFONSO LOPEZ	5	1	05	3	1
50017	2017-05-08	ALFONSO LOPEZ	5	1	05	3	2
50018	2017-05-08	ALFONSO LOPEZ	5	1	05	3	1
50019	2017-05-08	ALFONSO LOPEZ	5	1	05	3	1
50021	2017-05-08	ALFONSO LOPEZ	5	1	05	3	1
50022	2017-05-08	ALFONSO LOPEZ	5	1	05	3	1
50023	2017-05-08	ALFONSO LOPEZ	5	1	05	3	1
50024	2017-05-08	ALFONSO LOPEZ	5	1	05	3	1
50025	2017-05-08	ALFONSO LOPEZ	5	1	05	3	1
50026	2017-05-08	ALFONSO LOPEZ	5	1	05	2		2
50027	2017-05-08	ALFONSO LOPEZ	5	1	05	2		4
50028	2017-05-08	ALFONSO LOPEZ	5	1	05	3	2
50029	2017-05-08	ALFONSO LOPEZ	5	1	05	3	1
50030	2017-05-08	ALFONSO LOPEZ	5	1	05	3	1
50031	2017-05-08	ALFONSO LOPEZ	5	1	05	3	2
50032	2017-05-08	ALFONSO LOPEZ	5	1	05	3	1
50033	2017-05-08	ALFONSO LOPEZ	5	1	05	3	1
50034	2017-05-08	ALFONSO LOPEZ	5	1	05	3	1
50035	2017-05-08	ALFONSO LOPEZ	5	1	05	3	1
50036	2017-05-08	ALFONSO LOPEZ	5	1	05	3	1
50037	2017-05-08	ALFONSO LOPEZ	5	1	05	3	1
50038	2017-05-08	ALFONSO LOPEZ	5	1	05	3	1
50039	2017-05-08	ALFONSO LOPEZ	5	1	05	2		6
50040	2017-05-08	ALFONSO LOPEZ	5	1	05	2		6
50041	2017-05-08	ALFONSO LOPEZ	5	1	05	2		5
50042	2017-05-08	ALFONSO LOPEZ	5	1	05	3	1
50043	2017-05-08	ALFONSO LOPEZ	5	1	05	3	1
50045	2017-05-08	ALFONSO LOPEZ	5	1	05	2		1
50046	2017-05-08	ALFONSO LOPEZ	5	1	05	3	1
50047	2017-05-08	ALFONSO LOPEZ	5	1	05	3	1
50048	2017-05-08	ALFONSO LOPEZ	5	1	05	3	2
50049	2017-05-08	ALFONSO LOPEZ	5	1	05	3	1
50051	2017-05-08	ALFONSO LOPEZ	5	1	05	1
50052	2017-05-08	ALFONSO LOPEZ	5	1	05	1
50053	2017-05-08	ALFONSO LOPEZ	5	1	05	1
50054	2017-05-08	ALFONSO LOPEZ	5	1	05	1
50055	2017-05-08	ALFONSO LOPEZ	5	1	05	1
50056	2017-05-08	ALFONSO LOPEZ	5	1	05	1
50057	2017-05-08	ALFONSO LOPEZ	5	1	05	1
50058	2017-05-08	ALFONSO LOPEZ	5	1	05	1
50059	2017-05-08	ALFONSO LOPEZ	5	1	05	1
50060	2017-05-08	ALFONSO LOPEZ	5	1	05	1
50061	2017-05-08	ALFONSO LOPEZ	5	1	05	1
50062	2017-05-08	ALFONSO LOPEZ	5	1	05	1
50063	2017-05-08	ALFONSO LOPEZ	5	1	05	1
50065	2017-05-08	ALFONSO LOPEZ	5	1	05	1
50066	2017-05-08	ALFONSO LOPEZ	5	1	05	1
50067	2017-05-08	ALFONSO LOPEZ	5	1	05	1
50068	2017-05-08	ALFONSO LOPEZ	5	1	05	1
50069	2017-05-08	ALFONSO LOPEZ	5	1	05	1
50070	2017-05-08	ALFONSO LOPEZ	5	1	05	1
50071	2017-05-08	ALFONSO LOPEZ	5	1	05	1
50072	2017-05-08	ALFONSO LOPEZ	5	1	05	1
50073	2017-05-08	ALFONSO LOPEZ	5	1	05	1
50074	2017-05-08	ALFONSO LOPEZ	5	1	05	1
50075	2017-05-08	ALFONSO LOPEZ	5	1	05	1
50076	2017-05-08	ALFONSO LOPEZ	5	1	05	1
50077	2017-05-08	ALFONSO LOPEZ	5	1	05	1
50078	2017-05-08	ALFONSO LOPEZ	5	1	05	1
50079	2017-05-08	ALFONSO LOPEZ	5	1	05	1
50080	2017-05-08	ALFONSO LOPEZ	5	1	05	1
50081	2017-05-08	ALFONSO LOPEZ	5	2	05	1
50082	2017-05-08	ALFONSO LOPEZ	5	1	05	1
50083	2017-05-08	ALFONSO LOPEZ	5	1	05	1
50084	2017-05-08	ALFONSO LOPEZ	5	1	05	1
50085	2017-05-08	ALFONSO LOPEZ	5	1	05	1
50086	2017-05-08	ALFONSO LOPEZ	5	1	05	1
50087	2017-05-08	ALFONSO LOPEZ	5	1	05	1
50088	2017-05-08	ALFONSO LOPEZ	5	1	05	1
50089	2017-05-08	ALFONSO LOPEZ	5	1	05	1
50090	2017-05-08	ALFONSO LOPEZ	5	1	05	1
50091	2017-05-08	ALFONSO LOPEZ	5	1	05	1
50092	2017-05-08	ALFONSO LOPEZ	5	1	05	1
50093	2017-05-08	ALFONSO LOPEZ	5	1	05	1
50094	2017-05-08	ALFONSO LOPEZ	5	1	05	1
50095	2017-05-08	ALFONSO LOPEZ	5	1	05	1
50096	2017-05-08	ALFONSO LOPEZ	5	1	05	1
50097	2017-05-08	ALFONSO LOPEZ	5	1	05	1
50098	2017-05-08	ALFONSO LOPEZ	5	1	05	1
50099	2017-05-08	ALFONSO LOPEZ	5	1	05	1
50100	2017-05-15	BELÉN RINCÓN	16	1	05	3	1
50101	2017-05-15	BELÉN RINCÓN	16	1	05	3	1
50102	2017-05-15	BELÉN RINCÓN	16	1	05	3	1
50103	2017-05-15	BELÉN RINCÓN	16	1	05	3	1
50104	2017-05-15	BELÉN RINCÓN	16	1	05	3	1
50105	2017-05-15	BELÉN RINCÓN	16	1	05	3	1
50106	2017-05-15	BELÉN RINCÓN	16	1	05	2		4
50107	2017-05-15	BELÉN RINCÓN	16	1	05	3	1
50108	2017-05-15	BELÉN RINCÓN	16	1	05	3	1
50109	2017-05-15	BELÉN RINCÓN	16	1	05	2		5
50110	2017-05-15	BELÉN RINCÓN	16	1	05	3	1
50111	2017-05-15	BELÉN RINCÓN	16	1	05	3	1
50112	2017-05-15	BELÉN RINCÓN	16	1	05	3	1
50113	2017-05-15	BELÉN RINCÓN	16	1	05	3	1
50114	2017-05-15	BELÉN RINCÓN	16	1	05	2		5
50115	2017-05-15	BELÉN RINCÓN	16	1	05	2		3
50116	2017-05-15	BELÉN RINCÓN	16	1	05	2		5
50117	2017-05-15	BELÉN RINCÓN	16	1	05	3	1
50118	2017-05-15	BELÉN RINCÓN	16	1	05	3	1
50119	2017-05-15	BELÉN RINCÓN	16	1	05	3	1
50120	2017-05-15	BELÉN RINCÓN	16	1	05	3	1
50121	2017-05-15	BELÉN RINCÓN	16	1	05	3	3
50122	2017-05-15	BELÉN RINCÓN	16	1	05	3	1
50123	2017-05-15	BELÉN RINCÓN	16	1	05	3	1
50124	2017-05-15	BELÉN RINCÓN	16	1	05	3	1
50125	2017-05-15	BELÉN RINCÓN	16	1	05	3	1
50126	2017-05-15	BELÉN RINCÓN	16	1	05	2		4
50127	2017-05-15	BELÉN RINCÓN	16	5	05	3	1
50128	2017-05-15	BELÉN RINCÓN	16	1	05	3	1
50129	2017-05-15	BELÉN RINCÓN	16	1	05	3	1
50130	2017-05-15	BELÉN RINCÓN	16	1	05	3	1
50131	2017-05-15	BELÉN RINCÓN	16	1	05	1
50132	2017-05-15	BELÉN RINCÓN	16	1	05	1
50133	2017-05-15	BELÉN RINCÓN	16	1	05	1
50134	2017-05-15	BELÉN RINCÓN	16	1	05	1
50135	2017-05-15	BELÉN RINCÓN	16	1	05	1
50137	2017-05-15	BELÉN RINCÓN	16	1	05	1
50138	2017-05-15	BELÉN RINCÓN	16	1	05	1
50139	2017-05-15	BELÉN RINCÓN	16	1	05	1
50140	2017-05-15	BELÉN RINCÓN	16	1	05	1
50141	2017-05-15	BELÉN RINCÓN	16	1	05	1
50142	2017-05-15	BELÉN RINCÓN	16	1	05	1
50143	2017-05-15	BELÉN RINCÓN	16	5	05	1
50144	2017-05-15	BELÉN RINCÓN	16	1	05	1
50145	2017-05-15	BELÉN RINCÓN	16	1	05	1
50146	2017-05-15	BELÉN RINCÓN	16	1	05	1
50147	2017-05-15	BELÉN RINCÓN	16	1	05	1
50148	2017-05-15	BELÉN RINCÓN	16	1	05	1
50149	2017-05-15	BELÉN RINCÓN	16	1	05	1
50150	2017-05-15	BELÉN RINCÓN	16	1	05	1
50151	2017-05-15	BELÉN RINCÓN	16	1	05	1
50152	2017-05-15	BELÉN RINCÓN	16	1	05	1
50153	2017-05-15	BELÉN RINCÓN	16	1	05	1
50154	2017-05-15	BELÉN RINCÓN	16	1	05	1
50155	2017-05-15	BELÉN RINCÓN	16	1	05	1
50156	2017-05-15	BELÉN RINCÓN	16	1	05	1
50157	2017-05-15	BELÉN RINCÓN	16	1	05	1
50158	2017-06-01	NUEVA VILLA DE LA IGUANÁ	7	4	05	2		7
50159	2017-06-01	NUEVA VILLA DE LA IGUANÁ	7	4	05	3	1
50160	2017-06-01	NUEVA VILLA DE LA IGUANÁ	7	4	05	3	4
50161	2017-06-01	NUEVA VILLA DE LA IGUANÁ	7	4	05	3	1
50162	2017-06-01	NUEVA VILLA DE LA IGUANÁ	7	4	05	3	1
50163	2017-06-01	NUEVA VILLA DE LA IGUANÁ	7	4	05	3	1
50164	2017-06-01	NUEVA VILLA DE LA IGUANÁ	7	4	05	3	3
50165	2017-06-01	NUEVA VILLA DE LA IGUANÁ	7	4	05	2		2
50166	2017-06-01	NUEVA VILLA DE LA IGUANÁ	7	4	05	3	2
50167	2017-06-01	NUEVA VILLA DE LA IGUANÁ	7	4	05	3	1
50168	2017-06-01	NUEVA VILLA DE LA IGUANÁ	7	4	05	3	1
50169	2017-06-01	NUEVA VILLA DE LA IGUANÁ	7	4	05	3	1
50170	2017-06-01	NUEVA VILLA DE LA IGUANÁ	7	4	05	3	2
50171	2017-06-01	NUEVA VILLA DE LA IGUANÁ	7	4	05	3	3
50172	2017-06-01	NUEVA VILLA DE LA IGUANÁ	7	4	05	3	2
50173	2017-06-01	NUEVA VILLA DE LA IGUANÁ	7	4	05	3	1
50174	2017-06-01	NUEVA VILLA DE LA IGUANÁ	7	4	05	3	1
50175	2017-06-01	NUEVA VILLA DE LA IGUANÁ	7	1	05	2		4
50176	2017-06-01	NUEVA VILLA DE LA IGUANÁ	7	4	05	3	1
50177	2017-06-01	NUEVA VILLA DE LA IGUANÁ	7	4	05	3	1
50178	2017-06-01	NUEVA VILLA DE LA IGUANÁ	7	4	05	3	1
50179	2017-06-01	NUEVA VILLA DE LA IGUANÁ	7	4	05	3	1
50180	2017-06-01	NUEVA VILLA DE LA IGUANÁ	7	4	05	2		4
50181	2017-06-01	NUEVA VILLA DE LA IGUANÁ	7	4	05	2		4
50182	2017-06-01	NUEVA VILLA DE LA IGUANÁ	7	4	05	1
50183	2017-06-01	NUEVA VILLA DE LA IGUANÁ	7	4	05	1
50184	2017-06-01	NUEVA VILLA DE LA IGUANÁ	7	4	05	1
50185	2017-06-01	NUEVA VILLA DE LA IGUANÁ	7	4	05	1
50186	2017-06-01	NUEVA VILLA DE LA IGUANÁ	7	4	05	1
50187	2017-06-01	NUEVA VILLA DE LA IGUANÁ	7	4	05	1
50188	2017-06-01	NUEVA VILLA DE LA IGUANÁ	7	4	05	1
50189	2017-06-01	NUEVA VILLA DE LA IGUANÁ	7	4	05	1
50190	2017-06-01	NUEVA VILLA DE LA IGUANÁ	7	4	05	1
50191	2017-06-01	NUEVA VILLA DE LA IGUANÁ	7	4	05	1
50192	2017-06-01	NUEVA VILLA DE LA IGUANÁ	7	4	05	1
50193	2017-06-01	NUEVA VILLA DE LA IGUANÁ	7	4	05	1
50194	2017-06-01	NUEVA VILLA DE LA IGUANÁ	7	4	05	1
50195	2017-06-01	NUEVA VILLA DE LA IGUANÁ	7	4	05	1
50196	2017-06-01	NUEVA VILLA DE LA IGUANÁ	7	4	05	1
50197	2017-06-01	NUEVA VILLA DE LA IGUANÁ	7	4	05	1
50198	2017-06-01	NUEVA VILLA DE LA IGUANÁ	7	4	05	1
50199	2017-06-01	NUEVA VILLA DE LA IGUANÁ	7	4	05	1
50200	2017-06-01	NUEVA VILLA DE LA IGUANÁ	7	4	05	1
50201	2017-06-01	NUEVA VILLA DE LA IGUANÁ	7	4	05	1
50202	2017-06-01	NUEVA VILLA DE LA IGUANÁ	7	4	05	1
50203	2017-06-01	NUEVA VILLA DE LA IGUANÁ	7	4	05	1
50204	2017-06-01	NUEVA VILLA DE LA IGUANÁ	7	4	05	1
50205	2017-06-01	NUEVA VILLA DE LA IGUANÁ	7	4	05	1
50206	2017-06-01	NUEVA VILLA DE LA IGUANÁ	7	4	05	1
50207	2017-06-01	NUEVA VILLA DE LA IGUANÁ	7	4	05	1
50208	2017-06-01	NUEVA VILLA DE LA IGUANÁ	7	4	05	1
50209	2017-06-01	NUEVA VILLA DE LA IGUANÁ	7	4	05	1
50210	2017-06-01	NUEVA VILLA DE LA IGUANÁ	7	4	05	1
50211	2017-06-01	NUEVA VILLA DE LA IGUANÁ	7	4	05	1
50212	2017-06-01	NUEVA VILLA DE LA IGUANÁ	7	4	05	1
50213	2017-06-01	NUEVA VILLA DE LA IGUANÁ	7	4	05	1
50214	2017-06-01	NUEVA VILLA DE LA IGUANÁ	7	4	05	1
50215	2017-06-01	NUEVA VILLA DE LA IGUANÁ	7	4	05	1
50216	2017-06-01	NUEVA VILLA DE LA IGUANÁ	7	4	05	1
50217	2017-06-01	NUEVA VILLA DE LA IGUANÁ	7	4	05	1
50218	2017-06-01	NUEVA VILLA DE LA IGUANÁ	7	4	05	1
50219	2017-06-01	NUEVA VILLA DE LA IGUANÁ	7	4	05	1
50220	2017-06-01	NUEVA VILLA DE LA IGUANÁ	7	4	05	1
50221	2017-06-01	NUEVA VILLA DE LA IGUANÁ	7	4	05	1
[truncated: 2,456 more rows]

## Sheet: Variables_HOUSES
Variable	Definition	Options
CODE	Code allotted to each participant
DATE	Filling date of te questionnaire
NEIGHBORHOOD	Neighboorhod where person that respond questionnaire live
COMMUNE	Commune of Medellin where is located the neighboorhod where person that respond questionnaire live
DAY	Day of the week in which the intervention is performed	1-Monday
		2-Tuesday
		3-Wednesday
		4-Thursday
		5-Friday
COD_OFFICIAL	Code of the official who performs the intervention	1
		2
		3
		4
		5
		6
		7
		8
		9
		10
HOUSE_CLASIFICATION	Classification of the house regarding acceptance, passive rejection or active rejection	1-Acepted
		2-Passive rejection
		3-Active rejection
PASSIVE_REJECTION	House where receives awareness and has restriction to be intervened or housing that does not receive awareness	1-Closed house
		2-Under 18 years old alone at home
		3-sick bedridden
		4-Person with mental disability alone at home
		5-animals that can not leave home
		6-Sick who can not leave home
		7-Official recommends not to do the thermal fog
ACTIVE_REJECTION	House in which after receiving awareness, termal fogging intervention is rejected	1-Pets
		2-Nursing or pregnant woman
		3-Sick person does not bedridden
		4-being busy
		5-Not interested
		6- No reason given
		7-Other
